# Supplementary material for: Ocular surface immune transcriptome and tear cytokines in corneal infection patients
Source: Front Cell Infect Microbiol. 2024 Apr 17;14:1346821. doi: 10.3389/fcimb.2024.1346821 (PMC11061372; doi:10.3389/fcimb.2024.1346821)
Supplement: Supplementary file 2 [file Table_1.xlsx]

## Sheet: Sheet1
Table S1.Common differentially expressed genes of the cornea and conjunctiva during corneal infection
	ENSEMBL	baseMean	log2FoldChange	lfcSE	stat	pvalue	padj	ENTREZID	SYMBOL	Tissue
110	ENSG00000123700	29.8732	8.20305	1.75279	4.10948	3.96544e-05	0.00279722	3759	KCNJ2	Cornea
181	ENSG00000123700	136.894	7.77891	1.82044	3.40244	0.000667878	0.00801438	3759	KCNJ2	Conjunctiva
196	ENSG00000151948	52.6186	8.97483	1.87614	4.25065	2.13152e-05	0.00227562	144423	GLT1D1	Cornea
297	ENSG00000151948	165.619	8.05414	1.87664	3.44722	0.000566384	0.00742511	144423	GLT1D1	Conjunctiva
270	ENSG00000177575	116.49	8.29606	1.58948	4.59021	4.428e-06	0.0011109	9332	CD163	Cornea
391	ENSG00000177575	90.8252	7.16835	1.67587	3.33164	0.000863367	0.00863842	9332	CD163	Conjunctiva
106	ENSG00000123405	83.5052	8.71878	1.72245	4.48127	7.42008e-06	0.00118957	4778	NFE2	Cornea
178	ENSG00000123405	152.58	7.93528	1.93884	3.27532	0.00105544	0.00911347	4778	NFE2	Conjunctiva
169	ENSG00000143226	552.345	9.23873	1.64522	5.00767	5.50938e-07	0.000464331	2212	FCGR2A	Cornea
264	ENSG00000143226	950.938	7.56125	1.52466	3.91976	8.8639e-05	0.00383599	2212	FCGR2A	Conjunctiva
61	ENSG00000103569	184.991	9.20508	1.65599	4.95479	7.24078e-07	0.000464331	366	AQP9	Cornea
100	ENSG00000103569	659.961	10.0455	1.94795	4.34332	1.40345e-05	0.00242598	366	AQP9	Conjunctiva
131	ENSG00000132334	121.93	5.76762	1.40856	3.38475	0.000712435	0.00991609	5791	PTPRE	Cornea
211	ENSG00000132334	392.343	7.86444	1.80259	3.48359	0.000494738	0.00682156	5791	PTPRE	Conjunctiva
333	ENSG00000198814	101.749	6.67487	1.50377	3.77376	0.000160803	0.00508657	2710	GK	Cornea
434	ENSG00000198814	284.785	8.83485	1.8496	3.91972	8.86534e-05	0.00383599	2710	GK	Conjunctiva
99	ENSG00000119535	826.393	8.50178	1.49154	5.02955	4.91629e-07	0.000464331	1441	CSF3R	Cornea
165	ENSG00000119535	3774.04	6.39733	1.35456	3.55272	0.000381264	0.00622729	1441	CSF3R	Conjunctiva
445	ENSG00000248323	331.858	8.38279	1.46269	5.04742	4.47817e-07	0.000464331	100505994	LUCAT1	Cornea
463	ENSG00000248323	838.822	7.00095	1.26722	4.27393	1.9206e-05	0.00242598	100505994	LUCAT1	Conjunctiva
127	ENSG00000131873	84.7563	6.71376	1.56097	3.66039	0.000251828	0.00601479	22856	CHSY1	Cornea
209	ENSG00000131873	295.252	8.88623	1.91913	3.80447	0.00014211	0.00446124	22856	CHSY1	Conjunctiva
322	ENSG00000197405	83.2046	9.62014	1.91216	4.50807	6.54203e-06	0.00112828	728	C5AR1	Cornea
426	ENSG00000197405	194.083	8.28224	1.8873	3.54861	0.000387268	0.00622729	728	C5AR1	Conjunctiva
286	ENSG00000183023	248.218	6.51641	1.26409	4.36392	1.27753e-05	0.00164693	6546	SLC8A1	Cornea
403	ENSG00000183023	178.825	8.16216	1.74371	3.77196	0.000161971	0.00449337	6546	SLC8A1	Conjunctiva
220	ENSG00000163421	80.0647	8.74646	1.86476	4.15413	3.26532e-05	0.00267832	60675	PROK2	Cornea
335	ENSG00000163421	299.44	8.90635	1.96335	3.72903	0.00019222	0.00485142	60675	PROK2	Conjunctiva
306	ENSG00000188404	209.507	9.54841	1.78632	4.7855	1.70565e-06	0.000668426	6402	SELL	Cornea
417	ENSG00000188404	522.152	7.21272	1.61405	3.48673	0.000488963	0.00676848	6402	SELL	Conjunctiva
125	ENSG00000131355	38.4779	8.52051	1.83993	4.08738	4.36276e-05	0.00290987	84658	ADGRE3	Cornea
208	ENSG00000131355	109.862	7.46003	1.78238	3.2962	0.000980038	0.00881387	84658	ADGRE3	Conjunctiva
92	ENSG00000115590	150.552	6.98889	1.44483	4.14504	3.39759e-05	0.0027347	7850	IL1R2	Cornea
147	ENSG00000115590	699.504	7.68434	1.65218	3.69171	0.000222751	0.00505434	7850	IL1R2	Conjunctiva
305	ENSG00000187391	98.1871	9.03595	1.78287	4.50731	6.56553e-06	0.00112828	9863	MAGI2	Cornea
416	ENSG00000187391	124.145	7.62971	1.84842	3.27022	0.00107465	0.00916001	9863	MAGI2	Conjunctiva
246	ENSG00000170345	219.373	8.9871	1.63884	4.87364	1.09562e-06	0.000552037	2353	FOS	Cornea
371	ENSG00000170345	753.961	7.8424	1.63229	3.83353	0.000126317	0.00439026	2353	FOS	Conjunctiva
96	ENSG00000116701	324.779	6.07418	1.27215	3.98866	6.64472e-05	0.00374975	4688	NCF2	Cornea
152	ENSG00000116701	685.793	8.67111	1.86736	3.79474	0.000147797	0.00447979	4688	NCF2	Conjunctiva
278	ENSG00000180871	251.629	6.62964	1.66139	3.38851	0.000702734	0.00987467	3579	CXCR2	Cornea
399	ENSG00000180871	774.627	7.30465	1.53892	3.71668	0.000201856	0.00489616	3579	CXCR2	Conjunctiva
149	ENSG00000137801	54.9217	9.06006	1.57521	5.11681	3.10743e-07	0.000464331	7057	THBS1	Cornea
244	ENSG00000137801	85.3593	7.09698	1.66244	3.31562	0.000914404	0.00874642	7057	THBS1	Conjunctiva
91	ENSG00000115271	301.494	7.13762	1.5578	3.93992	8.15102e-05	0.00399171	25801	GCA	Cornea
146	ENSG00000115271	359.324	7.73913	1.88269	3.26881	0.00107999	0.00917213	25801	GCA	Conjunctiva
238	ENSG00000166825	37.14	6.74264	1.665	3.44904	0.000562589	0.00860847	290	ANPEP	Cornea
238	ENSG00000166825	37.14	6.74264	1.665	3.44904	0.000562589	0.00860847	290	ANPEP	Conjunctiva
244	ENSG00000169429	324.897	11.5589	2.56147	4.12221	3.7525e-05	0.00278633	3576	CXCL8	Cornea
365	ENSG00000169429	453.084	8.07415	1.9115	3.39482	0.000686747	0.0080784	3576	CXCL8	Conjunctiva
166	ENSG00000140678	242.004	7.38641	1.52199	4.19608	2.7157e-05	0.0024396	3687	ITGAX	Cornea
254	ENSG00000140678	854.959	10.4189	1.92229	4.59552	4.3168e-06	0.00235585	3687	ITGAX	Conjunctiva
206	ENSG00000155744	75.074	8.67555	1.60216	4.79074	1.66168e-06	0.000668426	285172	FAM126B	Cornea
307	ENSG00000155744	174.311	8.12788	1.75961	3.7184	0.000200487	0.00489616	285172	FAM126B	Conjunctiva
115	ENSG00000126262	175.742	8.95585	1.70405	4.66879	3.02982e-06	0.000869526	2867	FFAR2	Cornea
192	ENSG00000126262	821.766	8.93481	2.0454	3.59336	0.000326442	0.00582625	2867	FFAR2	Conjunctiva
2	ENSG00000008516	42.1779	8.64931	2.00775	3.8099	0.000139022	0.00487892	64386	MMP25	Cornea
7	ENSG00000008516	247.718	8.63299	2.01125	3.5043	0.000457811	0.00653115	64386	MMP25	Conjunctiva
78	ENSG00000111817	93.5775	9.78991	1.83104	4.8005	1.58271e-06	0.000668426	29940	DSE	Cornea
128	ENSG00000111817	118.525	7.56535	1.70607	3.50536	0.000455996	0.00653115	29940	DSE	Conjunctiva
31	ENSG00000073756	230.116	10.2612	1.84513	5.01927	5.18678e-07	0.000464331	5743	PTGS2	Cornea
44	ENSG00000073756	510.924	9.67666	1.97444	4.09823	4.16329e-05	0.00292763	5743	PTGS2	Conjunctiva
335	ENSG00000203747	47.4686	6.52647	1.48727	3.71584	0.000202532	0.0053527	2214	FCGR3A	Cornea
438	ENSG00000203747	205.237	8.36249	1.86581	3.63248	0.000280708	0.00558328	2214	FCGR3A	Conjunctiva
113	ENSG00000125538	390.171	7.8156	1.62481	4.19471	2.73219e-05	0.0024396	3553	IL1B	Cornea
187	ENSG00000125538	1170.81	7.7792	1.64238	3.77151	0.000162261	0.00449337	3553	IL1B	Conjunctiva
337	ENSG00000204131	276.338	7.42625	1.31578	4.884	1.03958e-06	0.000552037	340527	NHSL2	Cornea
439	ENSG00000204131	210.611	8.39983	1.79837	3.78946	0.000150974	0.00449337	340527	NHSL2	Conjunctiva
122	ENSG00000130449	70.5482	8.4961	1.60815	4.66133	3.14167e-06	0.000869526	57688	ZSWIM6	Cornea
205	ENSG00000130449	122.549	7.6152	1.62638	3.70777	0.000209095	0.00496743	57688	ZSWIM6	Conjunctiva
111	ENSG00000124731	340.647	10.8193	1.75924	5.58157	2.38351e-08	0.000168133	54210	TREM1	Cornea
182	ENSG00000124731	767.296	10.2628	1.9513	4.44724	8.69804e-06	0.00235585	54210	TREM1	Conjunctiva
105	ENSG00000122862	247.475	6.21081	1.42462	3.65768	0.000254506	0.00601479	5552	SRGN	Cornea
175	ENSG00000122862	536.901	6.69656	1.4988	3.41045	0.000648554	0.00789462	5552	SRGN	Conjunctiva
109	ENSG00000123689	304.361	9.45369	1.69959	4.97397	6.55952e-07	0.000464331	50486	G0S2	Cornea
180	ENSG00000123689	1014.7	9.23846	1.99545	3.83547	0.000125327	0.00439026	50486	G0S2	Conjunctiva
307	ENSG00000188897	74.6883	6.17603	1.5152	3.41606	0.000635345	0.00916508	400499	LOC400499	Cornea
418	ENSG00000188897	354.505	7.68493	1.8936	3.22136	0.00127583	0.00968862	400499	LOC400499	Conjunctiva
175	ENSG00000144655	58.1291	8.30901	1.61926	4.51379	6.36788e-06	0.00112828	64651	CSRNP1	Cornea
272	ENSG00000144655	215.372	8.43222	1.87024	3.66115	0.000251082	0.00523249	64651	CSRNP1	Conjunctiva
165	ENSG00000140538	108.408	6.48967	1.54644	3.54987	0.000385422	0.00721538	4916	NTRK3	Cornea
253	ENSG00000140538	116.438	7.53496	1.83711	3.23879	0.0012004	0.00949512	4916	NTRK3	Conjunctiva
43	ENSG00000087157	325.365	7.7477	1.6663	4.04951	5.1324e-05	0.0032325	9489	PGS1	Cornea
64	ENSG00000087157	215.525	8.43303	1.86803	3.66594	0.000246434	0.00520291	9489	PGS1	Conjunctiva
173	ENSG00000144452	58.7428	5.64078	1.31839	3.52004	0.000431486	0.00755262	26154	ABCA12	Cornea
271	ENSG00000144452	112.022	7.48189	1.60889	3.66522	0.000247123	0.00520291	26154	ABCA12	Conjunctiva
3	ENSG00000011422	172.222	6.39725	1.4007	3.85326	0.000116556	0.00459323	5329	PLAUR	Cornea
11	ENSG00000011422	430.599	9.43013	1.8445	4.25327	2.10674e-05	0.00242598	5329	PLAUR	Conjunctiva
5	ENSG00000018280	208.29	8.01003	1.53221	4.5751	4.75997e-06	0.0011109	6556	SLC11A1	Cornea
13	ENSG00000018280	356.662	7.7274	1.82765	3.36084	0.000777071	0.00838541	6556	SLC11A1	Conjunctiva
274	ENSG00000179388	71.4702	6.80994	1.47354	3.94284	8.05231e-05	0.00399171	1960	EGR3	Cornea
395	ENSG00000179388	223.815	8.48724	1.93668	3.56397	0.00036529	0.00622729	1960	EGR3	Conjunctiva
82	ENSG00000112195	37.7736	6.73956	1.58297	3.62583	0.000288039	0.00635603	79865	TREML2	Cornea
133	ENSG00000112195	236.255	8.56444	1.94208	3.59381	0.000325874	0.00582625	79865	TREML2	Conjunctiva
