# Supplementary material for: Ocular surface immune transcriptome and tear cytokines in corneal infection patients
Source: Front Cell Infect Microbiol. 2024 Apr 17;14:1346821. doi: 10.3389/fcimb.2024.1346821 (PMC11061372; doi:10.3389/fcimb.2024.1346821)
Supplement: Supplementary file 3 [file Table_2.xlsx]

## Sheet: Sheet1
			Table S2. Significantly enriched gene ontology terms of common differentially expressed genes of the cornea and conjunctiva during corneal infection: Biological Process (BP), Cellular Component (CC), and Molecular Function (MF)
	ONTOLOGY	ID	Description	GeneRatio	pvalue	p.adjust	qvalue	geneID	Count
GO:0030667	CC	GO:0030667	secretory granule membrane	10//44	8.43068e-10	9.10513e-08	7.01077e-08	FCGR2A/C5AR1/SELL/ADGRE3/CXCR2/ANPEP/ITGAX/MMP25/PLAUR/SLC11A1	10
GO:0042119	BP	GO:0042119	neutrophil activation	12//44	1.10395e-09	1.77625e-06	1.18994e-06	FCGR2A/C5AR1/SELL/ADGRE3/CXCR2/GCA/ANPEP/CXCL8/ITGAX/MMP25/PLAUR/SLC11A1	12
GO:0043312	BP	GO:0043312	neutrophil degranulation	11//44	1.14814e-08	6.19146e-06	4.14776e-06	FCGR2A/C5AR1/SELL/ADGRE3/CXCR2/GCA/ANPEP/ITGAX/MMP25/PLAUR/SLC11A1	11
GO:0002283	BP	GO:0002283	neutrophil activation involved in immune response	11//44	1.22351e-08	6.19146e-06	4.14776e-06	FCGR2A/C5AR1/SELL/ADGRE3/CXCR2/GCA/ANPEP/ITGAX/MMP25/PLAUR/SLC11A1	11
GO:0002446	BP	GO:0002446	neutrophil mediated immunity	11//44	1.53921e-08	6.19146e-06	4.14776e-06	FCGR2A/C5AR1/SELL/ADGRE3/CXCR2/GCA/ANPEP/ITGAX/MMP25/PLAUR/SLC11A1	11
GO:0050900	BP	GO:0050900	leukocyte migration	10//44	1.8655e-07	5.15697e-05	3.45474e-05	CSF3R/C5AR1/SELL/CXCR2/THBS1/CXCL8/ITGAX/FFAR2/IL1B/TREM1	10
GO:0002526	BP	GO:0002526	acute inflammatory response	06//44	1.92305e-07	5.15697e-05	3.45474e-05	CD163/CXCR2/FFAR2/PTGS2/IL1B/TREM1	6
GO:0071621	BP	GO:0071621	granulocyte chemotaxis	06//44	4.15994e-07	8.5811e-05	5.74862e-05	CSF3R/C5AR1/CXCR2/THBS1/CXCL8/IL1B	6
GO:0045766	BP	GO:0045766	positive regulation of angiogenesis	07//44	4.56359e-07	8.5811e-05	5.74862e-05	C5AR1/CXCR2/THBS1/CXCL8/ITGAX/PTGS2/IL1B	7
GO:0060326	BP	GO:0060326	cell chemotaxis	08//44	4.79987e-07	8.5811e-05	5.74862e-05	CSF3R/C5AR1/CXCR2/THBS1/CXCL8/FFAR2/IL1B/EGR3	8
GO:0030595	BP	GO:0030595	leukocyte chemotaxis	07//44	8.56183e-07	0.000135963	9.10836e-05	CSF3R/C5AR1/CXCR2/THBS1/CXCL8/FFAR2/IL1B	7
GO:0097530	BP	GO:0097530	granulocyte migration	06//44	9.29515e-07	0.000135963	9.10836e-05	CSF3R/C5AR1/CXCR2/THBS1/CXCL8/IL1B	6
GO:1904018	BP	GO:1904018	positive regulation of vasculature development	07//44	1.02203e-06	0.000137038	9.18037e-05	C5AR1/CXCR2/THBS1/CXCL8/ITGAX/PTGS2/IL1B	7
GO:0045765	BP	GO:0045765	regulation of angiogenesis	08//44	2.70908e-06	0.0003353	0.000224623	C5AR1/PROK2/CXCR2/THBS1/CXCL8/ITGAX/PTGS2/IL1B	8
GO:0071622	BP	GO:0071622	regulation of granulocyte chemotaxis	04//44	3.39992e-06	0.000390748	0.000261768	C5AR1/CXCR2/THBS1/CXCL8	4
GO:0030593	BP	GO:0030593	neutrophil chemotaxis	05//44	4.44861e-06	0.000477187	0.000319675	CSF3R/C5AR1/CXCR2/CXCL8/IL1B	5
GO:1901342	BP	GO:1901342	regulation of vasculature development	08//44	5.53789e-06	0.000556904	0.000373079	C5AR1/PROK2/CXCR2/THBS1/CXCL8/ITGAX/PTGS2/IL1B	8
GO:1990266	BP	GO:1990266	neutrophil migration	05//44	8.25981e-06	0.000781767	0.000523718	CSF3R/C5AR1/CXCR2/CXCL8/IL1B	5
GO:0009612	BP	GO:0009612	response to mechanical stimulus	06//44	9.3187e-06	0.000789147	0.000528662	KCNJ2/SLC8A1/FOS/THBS1/PTGS2/IL1B	6
GO:0097529	BP	GO:0097529	myeloid leukocyte migration	06//44	9.3187e-06	0.000789147	0.000528662	CSF3R/C5AR1/CXCR2/THBS1/CXCL8/IL1B	6
GO:0050920	BP	GO:0050920	regulation of chemotaxis	06//44	1.1233e-05	0.000903696	0.000605401	C5AR1/CXCR2/THBS1/CXCL8/ZSWIM6/NTRK3	6
GO:0046683	BP	GO:0046683	response to organophosphorus	05//44	1.5328e-05	0.00116212	0.000778525	AQP9/SLC8A1/FOS/PTGS2/IL1B	5
GO:0050921	BP	GO:0050921	positive regulation of chemotaxis	05//44	1.58898e-05	0.00116212	0.000778525	C5AR1/CXCR2/THBS1/CXCL8/NTRK3	5
GO:0090023	BP	GO:0090023	positive regulation of neutrophil chemotaxis	03//44	2.38777e-05	0.0016704	0.00111903	C5AR1/CXCR2/CXCL8	3
GO:0014074	BP	GO:0014074	response to purine-containing compound	05//44	2.55789e-05	0.00171485	0.00114881	AQP9/SLC8A1/FOS/PTGS2/IL1B	5
GO:0000187	BP	GO:0000187	activation of MAPK activity	05//44	2.81505e-05	0.00181177	0.00121373	C5AR1/PROK2/THBS1/IL1B/NTRK3	5
GO:0071624	BP	GO:0071624	positive regulation of granulocyte chemotaxis	03//44	3.05721e-05	0.00189194	0.00126744	C5AR1/CXCR2/CXCL8	3
GO:0010575	BP	GO:0010575	positive regulation of vascular endothelial growth factor production	03//44	4.27539e-05	0.00245682	0.00164586	C5AR1/PTGS2/IL1B	3
GO:1902624	BP	GO:1902624	positive regulation of neutrophil migration	03//44	4.27539e-05	0.00245682	0.00164586	C5AR1/CXCR2/CXCL8	3
GO:0090022	BP	GO:0090022	regulation of neutrophil chemotaxis	03//44	4.74262e-05	0.00263134	0.00176277	C5AR1/CXCR2/CXCL8	3
GO:0002690	BP	GO:0002690	positive regulation of leukocyte chemotaxis	04//44	5.17897e-05	0.00263581	0.00176577	C5AR1/CXCR2/THBS1/CXCL8	4
GO:0002675	BP	GO:0002675	positive regulation of acute inflammatory response	03//44	5.24212e-05	0.00263581	0.00176577	FFAR2/PTGS2/IL1B	3
GO:0033198	BP	GO:0033198	response to ATP	03//44	5.24212e-05	0.00263581	0.00176577	SLC8A1/PTGS2/IL1B	3
GO:0010574	BP	GO:0010574	regulation of vascular endothelial growth factor production	03//44	6.94425e-05	0.00338585	0.00226823	C5AR1/PTGS2/IL1B	3
GO:0010573	BP	GO:0010573	vascular endothelial growth factor production	03//44	8.25854e-05	0.00379657	0.00254338	C5AR1/PTGS2/IL1B	3
GO:1902622	BP	GO:1902622	regulation of neutrophil migration	03//44	8.25854e-05	0.00379657	0.00254338	C5AR1/CXCR2/CXCL8	3
GO:0032496	BP	GO:0032496	response to lipopolysaccharide	06//44	0.000116773	0.00521912	0.00349637	C5AR1/FOS/CXCL8/PTGS2/IL1B/SLC11A1	6
GO:0032147	BP	GO:0032147	activation of protein kinase activity	06//44	0.000122694	0.00533554	0.00357436	C5AR1/PROK2/THBS1/IL1B/NTRK3/SLC11A1	6
GO:0002237	BP	GO:0002237	response to molecule of bacterial origin	06//44	0.000144177	0.00610475	0.00408967	C5AR1/FOS/CXCL8/PTGS2/IL1B/SLC11A1	6
GO:0002688	BP	GO:0002688	regulation of leukocyte chemotaxis	04//44	0.000148248	0.00611616	0.00409731	C5AR1/CXCR2/THBS1/CXCL8	4
GO:0002673	BP	GO:0002673	regulation of acute inflammatory response	03//44	0.000172717	0.00694754	0.00465427	FFAR2/PTGS2/IL1B	3
GO:0006953	BP	GO:0006953	acute-phase response	03//44	0.00018419	0.00722834	0.00484238	CD163/PTGS2/IL1B	3
GO:0006909	BP	GO:0006909	phagocytosis	06//44	0.000214224	0.00820681	0.00549787	FCGR2A/NCF2/THBS1/FCGR3A/IL1B/SLC11A1	6
GO:0002687	BP	GO:0002687	positive regulation of leukocyte migration	04//44	0.000231399	0.00865861	0.00580054	C5AR1/CXCR2/THBS1/CXCL8	4
GO:0001660	BP	GO:0001660	fever generation	02//44	0.000241355	0.00882591	0.00591261	PTGS2/IL1B	2
GO:0006968	BP	GO:0006968	cellular defense response	03//44	0.000248985	0.00890259	0.00596399	C5AR1/NCF2/CXCR2	3
GO:0002604	BP	GO:0002604	regulation of dendritic cell antigen processing and presentation	02//44	0.000294547	0.0100835	0.00675513	THBS1/SLC11A1	2
GO:0031652	BP	GO:0031652	positive regulation of heat generation	02//44	0.000294547	0.0100835	0.00675513	PTGS2/IL1B	2
GO:0043406	BP	GO:0043406	positive regulation of MAP kinase activity	05//44	0.000338978	0.0113572	0.00760837	C5AR1/PROK2/THBS1/IL1B/NTRK3	5
GO:0002468	BP	GO:0002468	dendritic cell antigen processing and presentation	02//44	0.000352927	0.0113572	0.00760837	THBS1/SLC11A1	2
GO:0031392	BP	GO:0031392	regulation of prostaglandin biosynthetic process	02//44	0.000352927	0.0113572	0.00760837	PTGS2/IL1B	2
GO:0010763	BP	GO:0010763	positive regulation of fibroblast migration	02//44	0.000416471	0.0128866	0.00863292	SLC8A1/THBS1	2
GO:0031650	BP	GO:0031650	regulation of heat generation	02//44	0.000416471	0.0128866	0.00863292	PTGS2/IL1B	2
GO:0009897	CC	GO:0009897	external side of plasma membrane	06//44	0.000224569	0.0121267	0.00933733	CD163/CSF3R/CXCR2/THBS1/ANPEP/FCGR3A	6
GO:0101003	CC	GO:0101003	ficolin-1-rich granule membrane	03//44	0.000340916	0.012273	0.00944996	ADGRE3/ITGAX/SLC11A1	3
GO:2001279	BP	GO:2001279	regulation of unsaturated fatty acid biosynthetic process	02//44	0.000485155	0.0147286	0.00986692	PTGS2/IL1B	2
GO:0010759	BP	GO:0010759	positive regulation of macrophage chemotaxis	02//44	0.000558957	0.0166548	0.0111573	C5AR1/THBS1	2
GO:0055119	BP	GO:0055119	relaxation of cardiac muscle	02//44	0.000637851	0.01866	0.0125007	KCNJ2/SLC8A1	2
GO:0006937	BP	GO:0006937	regulation of muscle contraction	04//44	0.000693112	0.0199146	0.0133411	KCNJ2/SLC8A1/PROK2/PTGS2	4
GO:0031649	BP	GO:0031649	heat generation	02//44	0.000721816	0.0199779	0.0133835	PTGS2/IL1B	2
GO:0001819	BP	GO:0001819	positive regulation of cytokine production	06//44	0.000723103	0.0199779	0.0133835	C5AR1/THBS1/FFAR2/PTGS2/IL1B/SLC11A1	6
GO:0150076	BP	GO:0150076	neuroinflammatory response	03//44	0.000732564	0.0199779	0.0133835	C5AR1/PTGS2/IL1B	3
GO:0019955	MF	GO:0019955	cytokine binding	04//44	0.000283382	0.0162421	0.0136196	CSF3R/IL1R2/CXCR2/THBS1	4
GO:0140375	MF	GO:0140375	immune receptor activity	04//44	0.000283382	0.0162421	0.0136196	CSF3R/C5AR1/IL1R2/CXCR2	4
GO:0019864	MF	GO:0019864	IgG binding	02//44	0.000327621	0.0162421	0.0136196	FCGR2A/FCGR3A	2
GO:0019838	MF	GO:0019838	growth factor binding	04//44	0.000367053	0.0162421	0.0136196	CSF3R/IL1R2/THBS1/NTRK3	4
GO:0035994	BP	GO:0035994	response to muscle stretch	02//44	0.000810828	0.0217437	0.0145665	SLC8A1/FOS	2
GO:0071260	BP	GO:0071260	cellular response to mechanical stimulus	03//44	0.0008523	0.0224812	0.0150605	KCNJ2/PTGS2/IL1B	3
GO:0048708	BP	GO:0048708	astrocyte differentiation	03//44	0.000916554	0.023786	0.0159347	C5AR1/IL1B/NTRK3	3
GO:0002577	BP	GO:0002577	regulation of antigen processing and presentation	02//44	0.0010039	0.0244609	0.0163867	THBS1/SLC11A1	2
GO:0002827	BP	GO:0002827	positive regulation of T-helper 1 type immune response	02//44	0.0010039	0.0244609	0.0163867	IL1B/SLC11A1	2
GO:0071636	BP	GO:0071636	positive regulation of transforming growth factor beta production	02//44	0.0010039	0.0244609	0.0163867	THBS1/PTGS2	2
GO:1905523	BP	GO:1905523	positive regulation of macrophage migration	02//44	0.0010039	0.0244609	0.0163867	C5AR1/THBS1	2
GO:0043154	BP	GO:0043154	negative regulation of cysteine-type endopeptidase activity involved in apoptotic process	03//44	0.00101857	0.0244609	0.0163867	THBS1/PTGS2/PLAUR	3
GO:0071902	BP	GO:0071902	positive regulation of protein serine/threonine kinase activity	05//44	0.00108964	0.0257829	0.0172724	C5AR1/PROK2/THBS1/IL1B/NTRK3	5
GO:0051412	BP	GO:0051412	response to corticosterone	02//44	0.00110791	0.0258353	0.0173074	FOS/NTRK3	2
GO:0043405	BP	GO:0043405	regulation of MAP kinase activity	05//44	0.00113385	0.0260622	0.0174595	C5AR1/PROK2/THBS1/IL1B/NTRK3	5
GO:0002685	BP	GO:0002685	regulation of leukocyte migration	04//44	0.00115156	0.0260965	0.0174825	C5AR1/CXCR2/THBS1/CXCL8	4
GO:0045723	BP	GO:0045723	positive regulation of fatty acid biosynthetic process	02//44	0.00121688	0.0271939	0.0182176	PTGS2/IL1B	2
GO:2000117	BP	GO:2000117	negative regulation of cysteine-type endopeptidase activity	03//44	0.00132494	0.0289355	0.0193844	THBS1/PTGS2/PLAUR	3
GO:0086012	BP	GO:0086012	membrane depolarization during cardiac muscle cell action potential	02//44	0.00133078	0.0289355	0.0193844	KCNJ2/SLC8A1	2
GO:0006959	BP	GO:0006959	humoral immune response	05//44	0.00144547	0.0307658	0.0206105	C5AR1/CXCL8/IL1B/TREM1/SLC11A1	5
GO:0042116	BP	GO:0042116	macrophage activation	03//44	0.0014532	0.0307658	0.0206105	C5AR1/THBS1/SLC11A1	3
GO:0050707	BP	GO:0050707	regulation of cytokine secretion	04//44	0.00148479	0.0310264	0.0207851	IL1R2/FFAR2/IL1B/SRGN	4
GO:0051591	BP	GO:0051591	response to cAMP	03//44	0.00154289	0.031827	0.0213214	AQP9/SLC8A1/FOS	3
GO:0050927	BP	GO:0050927	positive regulation of positive chemotaxis	02//44	0.00157329	0.0319589	0.0214098	CXCL8/NTRK3	2
GO:0002042	BP	GO:0002042	cell migration involved in sprouting angiogenesis	03//44	0.00158901	0.0319589	0.0214098	THBS1/PTGS2/EGR3	3
GO:0010758	BP	GO:0010758	regulation of macrophage chemotaxis	02//44	0.00170185	0.0329912	0.0221014	C5AR1/THBS1	2
GO:0030206	BP	GO:0030206	chondroitin sulfate biosynthetic process	02//44	0.00170185	0.0329912	0.0221014	CHSY1/DSE	2
GO:0050926	BP	GO:0050926	regulation of positive chemotaxis	02//44	0.00170185	0.0329912	0.0221014	CXCL8/NTRK3	2
GO:0002367	BP	GO:0002367	cytokine production involved in immune response	03//44	0.00178211	0.0331788	0.022227	FFAR2/IL1B/SLC11A1	3
GO:2000379	BP	GO:2000379	positive regulation of reactive oxygen species metabolic process	03//44	0.00178211	0.0331788	0.022227	THBS1/PTGS2/IL1B	3
GO:0002825	BP	GO:0002825	regulation of T-helper 1 type immune response	02//44	0.00183525	0.0331788	0.022227	IL1B/SLC11A1	2
GO:0035902	BP	GO:0035902	response to immobilization stress	02//44	0.00183525	0.0331788	0.022227	SLC8A1/FOS	2
GO:0048143	BP	GO:0048143	astrocyte activation	02//44	0.00183525	0.0331788	0.022227	C5AR1/IL1B	2
GO:2000191	BP	GO:2000191	regulation of fatty acid transport	02//44	0.00183525	0.0331788	0.022227	THBS1/IL1B	2
GO:0042629	CC	GO:0042629	mast cell granule	02//44	0.00109281	0.0295059	0.022719	CXCR2/SRGN	2
GO:0001516	BP	GO:0001516	prostaglandin biosynthetic process	02//44	0.00197347	0.0345142	0.0231216	PTGS2/IL1B	2
GO:0042730	BP	GO:0042730	fibrinolysis	02//44	0.00197347	0.0345142	0.0231216	THBS1/PLAUR	2
GO:0046457	BP	GO:0046457	prostanoid biosynthetic process	02//44	0.00197347	0.0345142	0.0231216	PTGS2/IL1B	2
GO:0009743	BP	GO:0009743	response to carbohydrate	04//44	0.00207008	0.0354337	0.0237376	SLC8A1/THBS1/PTGS2/IL1B	4
GO:2001234	BP	GO:2001234	negative regulation of apoptotic signaling pathway	04//44	0.00207008	0.0354337	0.0237376	THBS1/PTGS2/IL1B/PLAUR	4
GO:0030004	BP	GO:0030004	cellular monovalent inorganic cation homeostasis	03//44	0.00209827	0.035538	0.0238075	KCNJ2/SLC8A1/SLC11A1	3
GO:0006024	BP	GO:0006024	glycosaminoglycan biosynthetic process	03//44	0.0022109	0.0366735	0.0245682	CHSY1/DSE/IL1B	3
GO:0006939	BP	GO:0006939	smooth muscle contraction	03//44	0.0022109	0.0366735	0.0245682	SLC8A1/PROK2/PTGS2	3
GO:0099068	BP	GO:0099068	postsynapse assembly	02//44	0.00226427	0.0368704	0.0247001	MAGI2/NTRK3	2
GO:0031623	BP	GO:0031623	receptor internalization	03//44	0.0022686	0.0368704	0.0247001	MAGI2/CXCR2/CXCL8	3
GO:1903510	BP	GO:1903510	mucopolysaccharide metabolic process	03//44	0.00232722	0.0370348	0.0248102	CHSY1/DSE/IL1B	3
GO:0050663	BP	GO:0050663	cytokine secretion	04//44	0.00241546	0.0370348	0.0248102	IL1R2/FFAR2/IL1B/SRGN	4
GO:0010762	BP	GO:0010762	regulation of fibroblast migration	02//44	0.00241681	0.0370348	0.0248102	SLC8A1/THBS1	2
GO:0035767	BP	GO:0035767	endothelial cell chemotaxis	02//44	0.00241681	0.0370348	0.0248102	THBS1/EGR3	2
GO:0050650	BP	GO:0050650	chondroitin sulfate proteoglycan biosynthetic process	02//44	0.00241681	0.0370348	0.0248102	CHSY1/DSE	2
GO:0090075	BP	GO:0090075	relaxation of muscle	02//44	0.00241681	0.0370348	0.0248102	KCNJ2/SLC8A1	2
GO:0030282	BP	GO:0030282	bone mineralization	03//44	0.00244729	0.037148	0.024886	SLC8A1/PTGS2/SRGN	3
GO:0006023	BP	GO:0006023	aminoglycan biosynthetic process	03//44	0.00250873	0.0373127	0.0249963	CHSY1/DSE/IL1B	3
GO:2001233	BP	GO:2001233	regulation of apoptotic signaling pathway	05//44	0.0025656	0.0373127	0.0249963	THBS1/PTGS2/IL1B/G0S2/PLAUR	5
GO:0021782	BP	GO:0021782	glial cell development	03//44	0.00257113	0.0373127	0.0249963	C5AR1/IL1B/NTRK3	3
GO:0045987	BP	GO:0045987	positive regulation of smooth muscle contraction	02//44	0.00257409	0.0373127	0.0249963	PROK2/PTGS2	2
GO:0051385	BP	GO:0051385	response to mineralocorticoid	02//44	0.00257409	0.0373127	0.0249963	FOS/NTRK3	2
GO:0010955	BP	GO:0010955	negative regulation of protein processing	02//44	0.00273606	0.0389587	0.026099	IL1R2/THBS1	2
GO:1903318	BP	GO:1903318	negative regulation of protein maturation	02//44	0.00273606	0.0389587	0.026099	IL1R2/THBS1	2
GO:0010876	BP	GO:0010876	lipid localization	05//44	0.00281998	0.0393817	0.0263825	AQP9/THBS1/FFAR2/IL1B/ABCA12	5
GO:0098739	BP	GO:0098739	import across plasma membrane	03//44	0.0028303	0.0393817	0.0263825	KCNJ2/SLC8A1/THBS1	3
GO:0045637	BP	GO:0045637	regulation of myeloid cell differentiation	04//44	0.00283921	0.0393817	0.0263825	NFE2/CSF3R/FOS/THBS1	4
GO:0032368	BP	GO:0032368	regulation of lipid transport	03//44	0.00317621	0.0433296	0.0290272	THBS1/IL1B/ABCA12	3
GO:0090257	BP	GO:0090257	regulation of muscle system process	04//44	0.00317769	0.0433296	0.0290272	KCNJ2/SLC8A1/PROK2/PTGS2	4
GO:0046627	BP	GO:0046627	negative regulation of insulin receptor signaling pathway	02//44	0.00325002	0.0435774	0.0291932	PTPRE/IL1B	2
GO:0071634	BP	GO:0071634	regulation of transforming growth factor beta production	02//44	0.00325002	0.0435774	0.0291932	THBS1/PTGS2	2
GO:0045730	BP	GO:0045730	respiratory burst	02//44	0.00343061	0.0448769	0.0300637	NCF2/SLC11A1	2
GO:0045923	BP	GO:0045923	positive regulation of fatty acid metabolic process	02//44	0.00343061	0.0448769	0.0300637	PTGS2/IL1B	2
GO:0086010	BP	GO:0086010	membrane depolarization during action potential	02//44	0.00343061	0.0448769	0.0300637	KCNJ2/SLC8A1	2
GO:0019932	BP	GO:0019932	second-messenger-mediated signaling	05//44	0.00358768	0.0458096	0.0306886	SLC8A1/ADGRE3/CXCR2/THBS1/CXCL8	5
GO:0048246	BP	GO:0048246	macrophage chemotaxis	02//44	0.0036158	0.0458096	0.0306886	C5AR1/THBS1	2
GO:0071604	BP	GO:0071604	transforming growth factor beta production	02//44	0.0036158	0.0458096	0.0306886	THBS1/PTGS2	2
GO:1900077	BP	GO:1900077	negative regulation of cellular response to insulin stimulus	02//44	0.0036158	0.0458096	0.0306886	PTPRE/IL1B	2
GO:0001508	BP	GO:0001508	action potential	03//44	0.00378174	0.0463875	0.0310757	KCNJ2/SLC8A1/NTRK3	3
GO:0010761	BP	GO:0010761	fibroblast migration	02//44	0.00380556	0.0463875	0.0310757	SLC8A1/THBS1	2
GO:0030204	BP	GO:0030204	chondroitin sulfate metabolic process	02//44	0.00380556	0.0463875	0.0310757	CHSY1/DSE	2
GO:0038179	BP	GO:0038179	neurotrophin signaling pathway	02//44	0.00380556	0.0463875	0.0310757	MAGI2/NTRK3	2
GO:1905521	BP	GO:1905521	regulation of macrophage migration	02//44	0.00380556	0.0463875	0.0310757	C5AR1/THBS1	2
GO:0002369	BP	GO:0002369	T cell cytokine production	02//44	0.00399988	0.0483895	0.0324169	IL1B/SLC11A1	2
GO:0019865	MF	GO:0019865	immunoglobulin binding	02//44	0.00161064	0.0478054	0.0400866	FCGR2A/FCGR3A	2
GO:0004896	MF	GO:0004896	cytokine receptor activity	03//44	0.00174409	0.0478054	0.0400866	CSF3R/IL1R2/CXCR2	3
GO:0015491	MF	GO:0015491	cation:cation antiporter activity	02//44	0.00189061	0.0478054	0.0400866	SLC8A1/SLC11A1	2
