# Supplementary material for: Ocular surface immune transcriptome and tear cytokines in corneal infection patients
Source: Front Cell Infect Microbiol. 2024 Apr 17;14:1346821. doi: 10.3389/fcimb.2024.1346821 (PMC11061372; doi:10.3389/fcimb.2024.1346821)
Supplement: Supplementary file 4 [file Table_3.xlsx]

## Sheet: Sheet1
Table S3.Significant KEGG pathways of common differentially expressed genes of the cornea and conjunctiva during corneal infection.
	ID	Description	GeneRatio	pvalue	p.adjust	qvalue	geneID	Count
hsa05140	hsa05140	Leishmaniasis	06//30	2.75599e-07	3.74815e-05	2.93006e-05	FCGR2A/FOS/NCF2/PTGS2/FCGR3A/IL1B	6
hsa04380	hsa04380	Osteoclast differentiation	05//30	8.83246e-05	0.00600607	0.00469515	FCGR2A/FOS/NCF2/FCGR3A/IL1B	5
hsa04657	hsa04657	IL-17 signaling pathway	04//30	0.000350148	0.0145109	0.0113437	FOS/CXCL8/PTGS2/IL1B	4
hsa04640	hsa04640	Hematopoietic cell lineage	04//30	0.000426791	0.0145109	0.0113437	CSF3R/IL1R2/ANPEP/IL1B	4
hsa04613	hsa04613	Neutrophil extracellular trap formation	05//30	0.000557734	0.0151704	0.0118592	FCGR2A/AQP9/C5AR1/NCF2/FCGR3A	5
hsa05144	hsa05144	Malaria	03//30	0.000766204	0.0173673	0.01CXCL86021244437	THBS1/CXCL8/IL1B	3
hsa05171	hsa05171	Coronavirus disease - COVID-19	05//30	0.00137319	0.0230553	0.0180231	FCGR2A/C5AR1/FOS/CXCL8/IL1B	5
hsa05135	hsa05135	Yersinia infection	04//30	0.00144616	0.0230553	0.0180231	FCGR2A/FOS/CXCL8/IL1B	4
hsa05418	hsa05418	Fluid shear stress and atherosclerosis	04//30	0.00152572	0.0230553	0.0180231	IL1R2/FOS/NCF2/IL1B	4
hsa04145	hsa04145	Phagosome	04//30	0.00211898	0.0288182	0.0225282	FCGR2A/NCF2/THBS1/FCGR3A	4
hsa05133	hsa05133	Pertussis	03//30	0.00257809	0.0293614	0.0229528	FOS/CXCL8/IL1B	3
hsa00532	hsa00532	Glycosaminoglycan biosynthesis - chondroitin sulfate / dermatan sulfate	02//30	0.00259072	0.0293614	0.0229528	22856/29940	2
hsa04610	hsa04610	Complement and coagulation cascades	03//30	0.00AQP9211618417911	0.0355617	0.0277998	C5AR1/ITGAX/PLAUR	3
hsa05152	hsa05152	Tuberculosis	04//30	0.00390644	0.0355617	0.0277998	FCGR2A/ITGAX/FCGR3A/IL1B	4
hsa04060	hsa04060	Cytokine-cytokine receptor interaction	05//30	0.00392225	0.0355617	0.0277998	CSF3R/IL1R2/CXCR2/CXCL8/IL1B	5
hsa05323	hsa05323	Rheumatoid arthritis	03//30	0.0045645	0.0368687	0.0288215	FOS/CXCL8/IL1B	3
hsa05150	hsa05150	Staphylococcus aureus infection	03//30	0.00498896	0.0368687	0.0288215	FCGR2A/C5AR1/FCGR3A	3
hsa05130	hsa05130	Pathogenic Escherichia coli infection	04//30	0.00538455	0.0368687	0.0288215	FCGR2A/FOS/CXCL8/IL1B	4
hsa05142	hsa05142	Chagas disease	03//30	0.00590779	0.0368687	0.0288215	FOS/CXCL8/IL1B	3
hsa05146	hsa05146	Amoebiasis	03//30	0.00590779	0.0368687	0.0288215	IL1R2/CXCL8/IL1B	3
hsa04064	hsa04064	NF-kappa B signaling pathway	03//30	0.00623515	0.0368687	0.0288215	CXCL8/PTGS2/IL1B	3
hsa04620	hsa04620	Toll-like receptor signaling pathway	03//30	0.00623515	0.0368687	0.0288215	FOS/CXCL8/IL1B	3
hsa04625	hsa04625	C-type lectin receptor signaling pathway	03//30	0.00623515	0.0368687	0.0288215	PTGS2/IL1B/EGR3	3
hsa05417	hsa05417	Lipid and atherosclerosis	04//30	0.00731808	0.0414691	0.0324178	FOS/NCF2/CXCL8/IL1B	4
hsa04668	hsa04668	TNF signaling pathway	03//30	0.00803425	0.0437063	0.0341667	FOS/PTGS2/IL1B	3
hsa05163	hsa05163	Human cytomegalovirus infection	04//30	0.00856926	0.0448238	0.0350403	CXCR2/CXCL8/PTGS2/IL1B	4
The KEGG pathways are ranked in order of likely biological relevance.
