# Supplementary material for: Ocular surface immune transcriptome and tear cytokines in corneal infection patients
Source: Front Cell Infect Microbiol. 2024 Apr 17;14:1346821. doi: 10.3389/fcimb.2024.1346821 (PMC11061372; doi:10.3389/fcimb.2024.1346821)
Supplement: Supplementary file 5 [file Table_4.xlsx]

## Sheet: Sheet1
Table S4. Significant differentially expressed genes in the cornea associated with corneal infection.
	ENSEMBL	baseMean	log2FoldChange	lfcSE	stat	pvalue	padj	ENTREZID	SYMBOL
244	ENSG00000169429	324.897	11.5589	2.56147	4.12221	3.7525e-05	0.00278633	3576	CXCL8
19	ENSG00000059804	221.542	11.0098	2.53421	3.94989	7.81861e-05	0.00399139	6515	SLC2A3
111	ENSG00000124731	340.647	10.8193	1.75924	5.58157	2.38351e-08	0.000168133	54210	TREM1
31	ENSG00000073756	230.116	10.2612	1.84513	5.01927	5.18678e-07	0.000464331	5743	PTGS2
368	ENSG00000227028	128.182	10.1766	1.82414	5.03067	4.88781e-07	0.000464331	100128590	SLC8A1-AS1
484	ENSG00000261971	121.994	10.1076	1.72246	5.28757	1.23949e-07	0.000437167	NA	NA
163	ENSG00000140379	103.66	9.94579	1.82093	4.91276	8.98047e-07	0.000527902	597	BCL2A1
78	ENSG00000111817	93.5775	9.78991	1.83104	4.8005	1.58271e-06	0.000668426	29940	DSE
237	ENSG00000166670	87.6777	9.709	1.83972	4.73386	2.20288e-06	0.000776955	4319	MMP10
48	ENSG00000091428	90.3839	9.64432	1.92056	4.50093	6.76565e-06	0.00112828	11069	RAPGEF4
462	ENSG00000253877	155.854	9.64289	1.8218	4.74416	2.09377e-06	0.000776955	101927459	LINC01608
322	ENSG00000197405	83.2046	9.62014	1.91216	4.50807	6.54203e-06	0.00112828	728	C5AR1
394	ENSG00000231407	87.9433	9.60755	1.88971	4.55495	5.23975e-06	0.0011109	NA	NA
281	ENSG00000182168	84.9492	9.57529	1.83081	4.68389	2.81487e-06	0.000869526	8633	UNC5C
306	ENSG00000188404	209.507	9.54841	1.78632	4.7855	1.70565e-06	0.000668426	6402	SELL
491	ENSG00000274536	138.944	9.53708	1.7166	4.97324	6.58417e-07	0.000464331	NA	NA
109	ENSG00000123689	304.361	9.45369	1.69959	4.97397	6.55952e-07	0.000464331	50486	G0S2
101	ENSG00000120156	74.3849	9.36318	1.84816	4.52513	6.03572e-06	0.00112828	7010	TEK
103	ENSG00000121270	72.6001	9.34104	1.83304	4.5504	5.3545e-06	0.0011109	85320	ABCC11
250	ENSG00000171051	118.671	9.30094	1.72627	4.8086	1.51989e-06	0.000668426	2357	FPR1
472	ENSG00000259379	66.1344	9.29625	1.90079	4.36463	1.2734e-05	0.00164693	NA	NA
419	ENSG00000236778	65.2777	9.25173	1.76909	4.66439	3.09538e-06	0.000869526	100507398	INTS6-AS1
169	ENSG00000143226	552.345	9.23873	1.64522	5.00767	5.50938e-07	0.000464331	2212	FCGR2A
61	ENSG00000103569	184.991	9.20508	1.65599	4.95479	7.24078e-07	0.000464331	366	AQP9
98	ENSG00000119121	59.2533	9.1265	1.84639	4.4013	1.07605e-05	0.00151488	140803	TRPM6
13	ENSG00000042832	62.1054	9.12586	1.73709	4.67785	2.89894e-06	0.000869526	7038	TG
324	ENSG00000197632	58.4327	9.12523	1.91842	4.23537	2.28173e-05	0.00227562	5055	SERPINB2
314	ENSG00000196569	58.5736	9.07103	1.78666	4.5174	6.26047e-06	0.00112828	3908	LAMA2
149	ENSG00000137801	54.9217	9.06006	1.57521	5.11681	3.10743e-07	0.000464331	7057	THBS1
305	ENSG00000187391	98.1871	9.03595	1.78287	4.50731	6.56553e-06	0.00112828	9863	MAGI2
422	ENSG00000237356	55.2382	9.0324	1.89144	4.24671	2.16937e-05	0.00227562	NA	NA
431	ENSG00000241163	54.8871	9.02379	1.82464	4.39746	1.09525e-05	0.00151488	285286	LINC00877
412	ENSG00000235770	56.5751	9.01965	1.81375	4.42159	9.79751e-06	0.00143983	646324	LINC00607
246	ENSG00000170345	219.373	8.9871	1.63884	4.87364	1.09562e-06	0.000552037	2353	FOS
204	ENSG00000155307	93.9576	8.97987	1.75216	4.5543	5.25593e-06	0.0011109	64092	SAMSN1
196	ENSG00000151948	52.6186	8.97483	1.87614	4.25065	2.13152e-05	0.00227562	144423	GLT1D1
12	ENSG00000041982	94.3399	8.97404	1.84944	4.31159	1.62085e-05	0.00187434	3371	TNC
115	ENSG00000126262	175.742	8.95585	1.70405	4.66879	3.02982e-06	0.000869526	2867	FFAR2
20	ENSG00000065534	51.2226	8.93133	1.86786	4.2462	2.17424e-05	0.00227562	4638	MYLK
461	ENSG00000253819	48.5852	8.84049	1.90692	4.11159	3.92937e-05	0.00279722	NA	NA
259	ENSG00000174844	46.6159	8.80024	1.90511	4.09437	4.23324e-05	0.00288018	201625	DNAH12
233	ENSG00000165899	46.7993	8.7974	1.88664	4.13295	3.58141e-05	0.0027627	283310	OTOGL
429	ENSG00000240137	50.8133	8.78463	1.8548	4.19702	2.70445e-05	0.0024396	101928085	ERICH6-AS1
65	ENSG00000104313	45.4579	8.76076	1.7256	4.49744	6.87778e-06	0.00112828	2138	EYA1
475	ENSG00000260230	45.9026	8.75991	1.8956	4.09365	4.24636e-05	0.00288018	23732	FRRS1L
220	ENSG00000163421	80.0647	8.74646	1.86476	4.15413	3.26532e-05	0.00267832	60675	PROK2
225	ENSG00000164946	45.2369	8.74216	1.90068	4.07336	4.6339e-05	0.00303641	158326	FREM1
106	ENSG00000123405	83.5052	8.71878	1.72245	4.48127	7.42008e-06	0.00118957	4778	NFE2
154	ENSG00000139304	44.2076	8.71555	1.8955	4.07047	4.69193e-05	0.00303641	374462	PTPRQ
276	ENSG00000180287	46.3026	8.70279	1.81932	4.23389	2.29681e-05	0.00227562	200150	PLD5
498	ENSG00000285106	43.4707	8.69219	1.82548	4.2138	2.5111e-05	0.00236178	NA	NA
386	ENSG00000230102	43.3816	8.68037	1.91138	4.01824	5.86344e-05	0.0035351	285389	LINC02028
206	ENSG00000155744	75.074	8.67555	1.60216	4.79074	1.66168e-06	0.000668426	285172	FAM126B
249	ENSG00000171049	75.1882	8.6672	1.7911	4.28073	1.86283e-05	0.00208577	2358	FPR2
68	ENSG00000106278	42.4782	8.65103	1.90982	4.00614	6.1718e-05	0.00357761	5803	PTPRZ1
2	ENSG00000008516	42.1779	8.64931	2.00775	3.8099	0.000139022	0.00487892	64386	MMP25
228	ENSG00000165030	390.127	8.63176	1.71003	4.46294	8.08436e-06	0.00126727	4783	NFIL3
446	ENSG00000248441	41.4503	8.62834	1.8915	4.03295	5.50812e-05	0.00340827	400456	LINC01197
272	ENSG00000178033	41.976	8.61938	1.93846	3.93064	8.47198e-05	0.00401671	254228	CALHM5
211	ENSG00000157554	44.5013	8.59391	1.70466	4.4548	8.39709e-06	0.00128768	2078	ERG
285	ENSG00000182985	40.2994	8.58322	1.88302	4.02716	5.64546e-05	0.00346288	23705	CADM1
332	ENSG00000198785	40.6724	8.58121	1.8996	3.99094	6.58111e-05	0.0037438	116443	GRIN3A
129	ENSG00000132204	40.5102	8.57771	1.92299	3.94058	8.12837e-05	0.00399171	NA	NA
178	ENSG00000145979	39.1841	8.57389	1.62766	4.65323	3.26778e-06	0.000869526	51256	TBC1D7
509	ENSG00000287277	39.1693	8.57138	1.67622	4.51693	6.27435e-06	0.00112828	NA	NA
405	ENSG00000234389	104.328	8.56875	1.65975	4.56017	5.11126e-06	0.0011109	NA	NA
222	ENSG00000163817	44.1949	8.56032	1.80656	4.18493	2.85254e-05	0.00251523	54716	SLC6A20
120	ENSG00000128683	40.2413	8.55979	1.92347	3.93029	8.48441e-05	0.00401671	2571	GAD1
108	ENSG00000123643	39.6559	8.55703	1.83529	4.11762	3.82812e-05	0.00279722	206358	SLC36A1
290	ENSG00000184156	39.5452	8.55393	1.88416	4.00917	6.09313e-05	0.00357761	3786	KCNQ3
478	ENSG00000260372	38.9833	8.53436	1.89215	3.98191	6.8364e-05	0.0038273	147429	AQP4-AS1
378	ENSG00000228784	41.6988	8.52523	1.77683	4.2352	2.2835e-05	0.00227562	400946	LINC00954
125	ENSG00000131355	38.4779	8.52051	1.83993	4.08738	4.36276e-05	0.00290987	84658	ADGRE3
99	ENSG00000119535	826.393	8.50178	1.49154	5.02955	4.91629e-07	0.000464331	1441	CSF3R
199	ENSG00000152270	37.4808	8.50041	1.8177	4.12632	3.68608e-05	0.00277756	5140	PDE3B
122	ENSG00000130449	70.5482	8.4961	1.60815	4.66133	3.14167e-06	0.000869526	57688	ZSWIM6
245	ENSG00000170153	37.9071	8.49536	1.89239	3.9608	7.47003e-05	0.00398614	57484	RNF150
230	ENSG00000165181	36.9585	8.48214	1.86709	4.00737	6.1398e-05	0.00357761	158401	SHOC1
374	ENSG00000228358	37.1938	8.4809	1.89282	3.95226	7.74172e-05	0.00398614	105377390	LINC02263
489	ENSG00000272274	37.9725	8.47993	1.93027	3.87508	0.00010659	0.00444904	283483	LINC00551
104	ENSG00000121897	37.7596	8.47394	1.91269	3.90755	9.32384e-05	0.00413128	11019	LIAS
510	ENSG00000287933	37.8638	8.46975	1.95528	3.82031	0.000133285	0.00482058	NA	NA
7	ENSG00000028137	79.1965	8.4668	1.71269	4.3597	1.30242e-05	0.00164693	7133	TNFRSF1B
304	ENSG00000187323	36.6267	8.45558	1.88502	3.95517	7.64818e-05	0.00398614	1630	DCC
471	ENSG00000259234	36.8488	8.45127	1.90915	3.90293	9.50366e-05	0.0041639	729911	ANKRD34C-AS1
236	ENSG00000166446	37.0968	8.44814	1.89419	3.93211	8.42043e-05	0.00401671	124359	CDYL2
50	ENSG00000092421	36.5707	8.44344	1.88528	3.94819	7.87453e-05	0.00399139	57556	SEMA6A
417	ENSG00000236548	36.1281	8.43842	1.87755	3.96177	7.43957e-05	0.00398614	7955	RNF217-AS1
426	ENSG00000238266	35.9559	8.43134	1.88017	3.95248	7.73458e-05	0.00398614	100507127	LINC00707
364	ENSG00000226409	36.5077	8.41909	1.94291	3.81854	0.000134244	0.00482058	NA	NA
235	ENSG00000166069	36.3798	8.41413	1.92898	3.84354	0.000121272	0.00470027	145942	TMCO5A
414	ENSG00000236172	35.7543	8.40762	1.89903	3.90073	9.59025e-05	0.00416966	102800314	MIR7515HG
362	ENSG00000226121	36.0072	8.40666	1.86734	3.96643	7.2958e-05	0.00398614	NA	NA
232	ENSG00000165762	35.9094	8.40651	1.87794	3.94395	8.0151e-05	0.00399171	390431	OR4K2
198	ENSG00000152208	35.4273	8.39845	1.89723	3.8996	9.63501e-05	0.00416966	2895	GRID2
336	ENSG00000203930	62.0825	8.38506	1.74531	4.23137	2.32272e-05	0.00227562	286411	LINC00632
445	ENSG00000248323	331.858	8.38279	1.46269	5.04742	4.47817e-07	0.000464331	100505994	LUCAT1
508	ENSG00000287243	35.4897	8.38129	1.92018	3.84406	0.000121016	0.00470027	NA	NA
331	ENSG00000198756	35.3849	8.37659	1.93172	3.81866	0.000134176	0.00482058	23127	COLGALT2
298	ENSG00000185847	35.5162	8.37547	1.96208	3.75901	0.000170589	0.00512319	100131138	LINC01405
116	ENSG00000126838	34.8022	8.37528	1.88654	3.90942	9.25185e-05	0.00413128	5858	PZP
183	ENSG00000146856	34.8127	8.35428	1.93407	3.80249	0.000143247	0.0049291	340351	AGBL3
408	ENSG00000234810	34.3426	8.34825	1.90381	3.85976	0.000113496	0.00454451	NA	NA
315	ENSG00000196616	34.6082	8.34714	1.95008	3.76761	0.000164819	0.0051048	125	ADH1B
184	ENSG00000146918	33.6604	8.3242	1.88854	3.87823	0.000105217	0.00441788	54892	NCAPG2
381	ENSG00000228878	34.0239	8.32129	1.96801	3.72015	0.000199104	0.0053347	NA	NA
261	ENSG00000175820	58.7658	8.31767	1.77117	4.13155	3.60318e-05	0.0027627	643677	CCDC168
192	ENSG00000151025	34.0317	8.3134	1.95184	3.74693	0.000179012	0.00521104	57512	GPR158
52	ENSG00000095777	33.1251	8.3133	1.91199	3.82497	0.000130787	0.00482058	53904	MYO3A
167	ENSG00000141338	32.8032	8.31034	1.89118	3.86549	0.000110864	0.00449446	10351	ABCA8
175	ENSG00000144655	58.1291	8.30901	1.61926	4.51379	6.36788e-06	0.00112828	64651	CSRNP1
87	ENSG00000113070	32.8633	8.30762	1.57172	4.64945	3.32821e-06	0.000869526	1839	HBEGF
102	ENSG00000121101	33.2287	8.29658	1.9219	3.79654	0.00014673	0.00500014	56155	TEX14
270	ENSG00000177575	116.49	8.29606	1.58948	4.59021	4.428e-06	0.0011109	9332	CD163
432	ENSG00000241472	33.3182	8.29599	1.92018	3.79964	0.000144908	0.00496204	100506994	PTPRG-AS1
343	ENSG00000205611	33.3701	8.28837	1.948	3.74147	0.00018295	0.0052248	107985433	LOC107985433
496	ENSG00000281162	33.1571	8.28827	1.86139	3.9155	9.02188e-05	0.00413128	NA	NA
443	ENSG00000246922	32.8011	8.28701	1.69768	4.29233	1.76808e-05	0.00201162	390595	UBAP1L
459	ENSG00000253452	32.6245	8.28001	1.90378	3.82397	0.000131319	0.00482058	NA	NA
227	ENSG00000165028	34.3178	8.27989	1.76128	4.1333	3.57594e-05	0.0027627	55335	NIPSNAP3B
89	ENSG00000114757	32.1763	8.26598	1.88484	3.85497	0.000115744	0.00458684	51555	PEX5L
84	ENSG00000112414	31.872	8.26072	1.87465	3.8731	0.000107462	0.00445903	57211	ADGRG6
221	ENSG00000163749	32.1839	8.24726	1.90996	3.79446	0.000147963	0.0050098	339965	CCDC158
350	ENSG00000213066	56.3107	8.2471	1.59572	4.54158	5.58353e-06	0.00112532	11116	FGFR1OP
208	ENSG00000155886	31.6178	8.24292	1.88797	3.83635	0.000124877	0.00481356	25769	SLC24A2
449	ENSG00000249267	31.8276	8.23541	1.91992	3.76859	0.000164169	0.0051048	400084	LINC00939
41	ENSG00000084453	31.51	8.23139	1.90964	3.78677	0.000152617	0.00503064	6579	SLCO1A2
320	ENSG00000197121	31.0833	8.22282	1.89865	3.80419	0.000142267	0.00491937	80055	PGAP1
388	ENSG00000230223	34.026	8.22174	1.83622	3.93294	8.39135e-05	0.00401671	NA	NA
14	ENSG00000046889	30.6785	8.20983	1.89183	3.81103	0.000138387	0.00487892	80243	PREX2
110	ENSG00000123700	29.8732	8.20305	1.75279	4.10948	3.96544e-05	0.00279722	3759	KCNJ2
375	ENSG00000228430	30.9402	8.20219	1.9075	3.77571	0.000159552	0.00508657	NA	NA
72	ENSG00000109099	98.4309	8.2009	1.6601	4.33763	1.44029e-05	0.00175169	5376	PMP22
40	ENSG00000084444	30.9334	8.19683	1.89865	3.79049	0.000150348	0.0050098	57613	FAM234B
55	ENSG00000101448	30.9803	8.1898	1.92848	3.72822	0.000192835	0.00533141	57119	EPPIN
45	ENSG00000089250	110.283	8.18912	1.6902	4.2534	2.10545e-05	0.00227562	4842	NOS1
44	ENSG00000088340	30.842	8.18896	1.91422	3.75555	0.000172961	0.00514796	80307	FER1L4
147	ENSG00000137573	29.7492	8.18863	1.70515	4.21583	2.48861e-05	0.00236178	23213	SULF1
132	ENSG00000132952	31.0246	8.18726	1.90193	3.77894	0.000157499	0.00507305	10208	USPL1
309	ENSG00000189184	31.342	8.18563	1.87569	3.83092	0.000127663	0.00482058	54510	PCDH18
399	ENSG00000231999	30.5166	8.18328	1.88336	3.81408	0.000136689	0.0048691	400761	LRRC8C-DT
505	ENSG00000286785	30.5355	8.17428	1.91285	3.75056	0.000176439	0.00518583	285768	LINC01622
289	ENSG00000183856	30.2783	8.17113	1.89365	3.78694	0.000152511	0.00503064	128239	IQGAP3
480	ENSG00000260750	30.4139	8.16724	1.94188	3.69088	0.000223477	0.00573239	101928737	LOC101928737
16	ENSG00000054983	29.4071	8.16423	1.834	3.90634	9.37065e-05	0.00413128	2581	GALC
29	ENSG00000072041	29.783	8.16017	1.91236	3.74415	0.000181003	0.0052114	55117	SLC6A15
373	ENSG00000228262	29.6328	8.15363	1.9023	3.76051	0.000169566	0.00512319	104355287	LINC01317
425	ENSG00000237928	30.2816	8.1529	1.9291	3.7079	0.000208988	0.00543986	100996570	NFIA-AS2
451	ENSG00000249816	29.3389	8.151	1.90041	3.76287	0.000167976	0.00512319	157381	LINC00964
313	ENSG00000196277	30.1209	8.15061	1.92709	3.71057	0.00020679	0.00541908	2917	GRM7
455	ENSG00000250519	29.8407	8.14922	1.71806	4.16123	3.16539e-05	0.00265818	NA	NA
395	ENSG00000231533	29.9734	8.14275	1.94423	3.67382	0.000238954	0.00592686	NA	NA
126	ENSG00000131437	29.82	8.14237	1.9035	3.75223	0.000175269	0.005173	11127	KIF3A
172	ENSG00000144320	29.7735	8.14146	1.87055	3.81784	0.000134626	0.00482058	80856	LNPK
474	ENSG00000260071	29.5803	8.13877	1.91297	3.73177	0.000190139	0.00532238	101927026	LOC101927026
468	ENSG00000258476	28.9238	8.13641	1.84464	3.86873	0.000109403	0.0044868	101927153	LINC02207
158	ENSG00000139734	29.698	8.1356	1.91956	3.7173	0.000201362	0.0053527	81624	DIAPH3
207	ENSG00000155761	29.0802	8.12942	1.90222	3.74794	0.000178292	0.00521104	200162	SPAG17
356	ENSG00000223930	29.0371	8.12698	1.90638	3.73849	0.00018513	0.00524462	NA	NA
162	ENSG00000140057	29.2493	8.11931	1.91216	3.72318	0.000196727	0.00533141	122481	AK7
477	ENSG00000260314	28.4459	8.08962	1.88227	3.76652	0.000165541	0.0051048	4360	MRC1
180	ENSG00000146039	28.5317	8.08913	1.90862	3.71426	0.000203797	0.00536411	10050	SLC17A4
437	ENSG00000245384	28.1493	8.08648	1.89335	3.74283	0.000181957	0.00521759	101929468	CXXC4-AS1
51	ENSG00000093217	28.5957	8.08644	1.90217	3.72545	0.000194969	0.00533141	9942	XYLB
382	ENSG00000228971	28.2039	8.08586	1.89598	3.73731	0.000185999	0.00524814	100996635	LINC02607
194	ENSG00000151572	28.6612	8.08571	1.92408	3.68265	0.000230825	0.00587888	121601	ANO4
369	ENSG00000227165	28.256	8.08146	1.9058	3.71575	0.000202604	0.0053527	283089	WDR11-AS1
365	ENSG00000226622	28.2001	8.07965	1.88981	3.74623	0.000179513	0.00521104	NA	NA
430	ENSG00000240216	28.5539	8.0669	1.953	3.61849	0.000296329	0.00649162	NA	NA
213	ENSG00000158486	59.8707	8.06633	1.71783	4.11352	3.89665e-05	0.00279722	55567	DNAH3
348	ENSG00000210117	28.0116	8.06434	2.0667	3.41817	0.000630443	0.00913171	NA	NA
379	ENSG00000228791	28.2396	8.05744	1.92066	3.6745	0.000238319	0.00592686	NA	NA
188	ENSG00000149289	26.8921	8.05406	1.68027	4.19817	2.69082e-05	0.0024396	85463	ZC3H12C
447	ENSG00000248455	27.4758	8.05237	1.84526	3.82189	0.000132434	0.00482058	101929544	LINC02217
218	ENSG00000162843	27.5262	8.03892	1.92469	3.65718	0.000255005	0.00601479	128025	WDR64
35	ENSG00000078098	27.3193	8.03586	1.90496	3.69345	0.00022123	0.00570411	2191	FAP
497	ENSG00000284959	27.1471	8.03306	1.91028	3.6817	0.000231688	0.00587888	NA	NA
507	ENSG00000286961	27.913	8.03245	1.9656	3.57775	0.00034656	0.00700468	NA	NA
506	ENSG00000286787	27.5774	8.03207	1.91771	3.66692	0.000245489	0.00599198	105372493	LOC105372493
288	ENSG00000183747	27.295	8.02871	1.88971	3.71945	0.000199654	0.0053347	123876	ACSM2A
456	ENSG00000250863	27.4526	8.02482	1.9302	3.63942	0.000273251	0.00627855	105374438	LOC105374438
28	ENSG00000071991	27.4288	8.02352	1.93069	3.63782	0.000274955	0.00628349	28513	CDH19
511	ENSG00000287996	27.046	8.02083	1.91133	3.67328	0.000239461	0.00592686	NA	NA
275	ENSG00000179869	47.7032	8.02066	1.75106	4.00938	6.08771e-05	0.00357761	154664	ABCA13
137	ENSG00000135537	27.3275	8.01882	1.91266	3.66966	0.000242869	0.00596934	246269	AFG1L
181	ENSG00000146352	26.944	8.0155	1.9092	3.67458	0.000238245	0.00592686	134829	CLVS2
5	ENSG00000018280	208.29	8.01003	1.53221	4.5751	4.75997e-06	0.0011109	6556	SLC11A1
95	ENSG00000116183	58.4408	8.00989	1.7679	3.9651	7.3364e-05	0.00398614	60676	PAPPA2
67	ENSG00000105929	27.226	8.00872	1.94167	3.60963	0.000306638	0.00657453	50617	ATP6V0A4
466	ENSG00000256995	26.7547	8.00554	1.90522	3.67704	0.000235961	0.00592686	NA	NA
487	ENSG00000270112	26.5565	8.00009	1.8819	3.7197	0.000199458	0.0053347	NA	NA
189	ENSG00000149596	48.2557	7.99944	1.84675	3.79014	0.000150564	0.0050098	57158	JPH2
465	ENSG00000256115	27.5786	7.99741	1.84543	3.79174	0.000149595	0.0050098	101929584	LINC02443
255	ENSG00000172901	26.9652	7.99484	1.92931	3.62556	0.000288337	0.00635603	206338	LVRN
469	ENSG00000258583	26.7545	7.99446	1.91339	3.65553	0.000256656	0.00601479	102723742	LINC01500
377	ENSG00000228655	25.9528	7.9942	1.90699	3.66767	0.000244775	0.00599198	NA	NA
391	ENSG00000231246	26.6991	7.98798	1.90961	3.65937	0.000252832	0.00601479	105378909	LOC105378909
11	ENSG00000041515	26.4829	7.98721	1.90398	3.66978	0.000242758	0.00596934	23026	MYO16
359	ENSG00000225096	26.2365	7.98042	1.91012	3.65444	0.000257748	0.00602039	NA	NA
73	ENSG00000109321	25.3174	7.98019	1.71851	4.06177	4.87031e-05	0.0031232	374	AREG
325	ENSG00000197893	26.4041	7.97889	1.90887	3.65602	0.000256161	0.00601479	4892	NRAP
141	ENSG00000135931	46.6388	7.9716	1.76006	3.96101	7.4633e-05	0.00398614	80210	ARMC9
77	ENSG00000111262	26.5572	7.96447	1.94377	3.58298	0.000339698	0.00690556	3736	KCNA1
372	ENSG00000228221	26.7021	7.964	1.8427	3.77923	0.000157314	0.00507305	100505566	LINC00578
182	ENSG00000146809	25.789	7.96396	1.93954	3.59052	0.000330024	0.0067478	142685	ASB15
354	ENSG00000223561	25.9856	7.94698	1.92898	3.60137	0.000316543	0.00666675	646588	LOC646588
136	ENSG00000134757	213.996	7.94531	1.51727	4.5775	4.70556e-06	0.0011109	1830	DSG3
409	ENSG00000234899	45.755	7.94289	1.77718	3.90669	9.35693e-05	0.00413128	400618	SOX9-AS1
316	ENSG00000196639	24.5889	7.93845	1.66293	4.17243	3.01367e-05	0.00256126	3269	HRH1
268	ENSG00000176927	25.3902	7.93325	1.90623	3.63715	0.000275675	0.00628349	374786	EFCAB5
134	ENSG00000134115	25.9495	7.93299	1.95449	3.54721	0.00038933	0.00724627	27255	CNTN6
74	ENSG00000109927	25.6119	7.92857	1.94247	3.56689	0.000361245	0.00703929	7007	TECTA
251	ENSG00000171714	25.3488	7.92633	1.91611	3.61479	0.000300588	0.00650965	203859	ANO5
448	ENSG00000248837	24.9533	7.92569	1.74053	3.97907	6.91866e-05	0.00384285	105374524	LOC105374524
303	ENSG00000187210	25.1549	7.92463	1.89426	3.65559	0.000256594	0.00601479	2650	GCNT1
376	ENSG00000228495	25.5585	7.92107	1.95918	3.53264	0.000411428	0.00749927	100507254	LINC01013
339	ENSG00000204684	25.5998	7.92077	1.93319	3.57998	0.000343617	0.00696515	284788	LOC284788
500	ENSG00000285367	25.4587	7.9204	1.9293	3.58699	0.000334514	0.00681982	NA	NA
152	ENSG00000138356	25.0475	7.91364	1.90451	3.63015	0.000283254	0.00635603	316	AOX1
435	ENSG00000242715	25.0149	7.9067	1.92083	3.59569	0.000323533	0.00670681	728591	CCDC169
444	ENSG00000248309	24.831	7.9066	1.88665	3.66078	0.000251449	0.00601479	101929423	MEF2C-AS1
157	ENSG00000139679	25.0061	7.9066	1.8534	3.72645	0.000194198	0.00533141	10161	LPAR6
301	ENSG00000186952	24.8609	7.90643	1.91003	3.61587	0.000299345	0.00650965	642987	TMEM232
47	ENSG00000091181	25.2436	7.90432	1.92002	3.59596	0.000323194	0.00670681	3568	IL5RA
323	ENSG00000197614	25.3018	7.9026	1.9521	3.53599	0.000406258	0.00742482	8076	MFAP5
161	ENSG00000140030	44.6492	7.90136	1.66535	4.14409	3.4116e-05	0.0027347	8477	GPR65
402	ENSG00000233143	24.772	7.90045	1.91972	3.5945	0.000325011	0.00670681	NA	NA
153	ENSG00000138778	24.4506	7.89964	1.93733	3.56141	0.000368871	0.00710933	1062	CENPE
488	ENSG00000271270	25.0315	7.89479	1.94094	3.55229	0.000381894	0.00721538	100507032	TMCC1-AS1
293	ENSG00000184613	26.8741	7.89243	1.79946	3.83027	0.000128002	0.00482058	4753	NELL2
349	ENSG00000210194	24.6568	7.89134	2.00135	3.44335	0.00057456	0.00868393	NA	NA
441	ENSG00000246084	25.1275	7.88911	1.92881	3.57169	0.000354679	0.00701898	101929241	LINC02325
243	ENSG00000169302	24.6757	7.88713	1.91534	3.59577	0.000323435	0.00670681	202374	STK32A
4	ENSG00000012232	43.6956	7.88618	1.69132	4.07149	4.67125e-05	0.00303641	2137	EXTL3
361	ENSG00000225937	43.8124	7.88615	1.76222	3.90767	9.31916e-05	0.00413128	50652	PCA3
327	ENSG00000197980	24.9443	7.88607	1.93317	3.56207	0.000367948	0.00710933	389170	LEKR1
135	ENSG00000134684	23.9423	7.88264	1.74761	3.93832	8.20524e-05	0.00399171	8565	YARS1
355	ENSG00000223715	24.8838	7.87782	1.94946	3.52806	0.000418619	0.00752009	NA	NA
353	ENSG00000221818	24.638	7.87779	1.77036	3.88497	0.000102342	0.00432287	64641	EBF2
210	ENSG00000157064	56.5466	7.87373	1.67194	4.11123	3.93564e-05	0.00279722	23057	NMNAT2
390	ENSG00000230910	24.8059	7.87351	1.93764	3.54737	0.000389101	0.00724627	NA	NA
345	ENSG00000206199	24.7063	7.87303	1.90237	3.61287	0.000302825	0.0065199	389161	ANKUB1
389	ENSG00000230303	24.635	7.87146	1.934	3.55297	0.000380909	0.00721538	102724057	LOC102724057
57	ENSG00000101746	24.5613	7.86297	1.93338	3.54973	0.000385625	0.00721538	8715	NOL4
439	ENSG00000245552	24.0738	7.86215	1.88263	3.64498	0.000267411	0.006205	101929295	LOC101929295
351	ENSG00000215196	52.2219	7.85793	1.65912	4.13349	3.57301e-05	0.0027627	285696	BASP1-AS1
470	ENSG00000258754	23.7748	7.85556	1.90187	3.60465	0.000312575	0.00666675	105369203	LOC105369203
46	ENSG00000091129	23.4871	7.85398	1.75054	3.91535	9.02723e-05	0.00413128	4897	NRCAM
252	ENSG00000171759	23.7082	7.85395	1.91997	3.56983	0.000357218	0.00701898	5053	PAH
479	ENSG00000260455	24.2815	7.84916	1.95374	3.50567	0.00045546	0.00772876	NA	NA
30	ENSG00000072657	23.8287	7.84851	1.92152	3.56411	0.000365095	0.00707523	29953	TRHDE
418	ENSG00000236581	24.1645	7.84846	1.90707	3.59109	0.000329298	0.0067478	100874241	STARD13-AS
34	ENSG00000077522	23.7004	7.84525	1.91827	3.56844	0.000359108	0.00702849	88	ACTN2
201	ENSG00000153820	24.0485	7.84507	1.91744	3.56991	0.000357108	0.00701898	80309	SPHKAP
334	ENSG00000203734	23.3757	7.84473	1.76138	3.88601	0.000101906	0.00432287	345930	ECT2L
179	ENSG00000146006	23.8959	7.83928	1.85953	3.67796	0.000235108	0.00592686	26045	LRRTM2
118	ENSG00000127990	42.1019	7.83822	1.75891	3.88775	0.000101178	0.00432287	8910	SGCE
231	ENSG00000165379	23.8961	7.82604	1.93759	3.52295	0.00042677	0.00754388	145581	LRFN5
38	ENSG00000080618	23.6331	7.8236	1.92228	3.54974	0.000385609	0.00721538	1361	CPB2
482	ENSG00000260971	23.3677	7.82134	1.91026	3.5709	0.000355763	0.00701898	NA	NA
473	ENSG00000259692	23.3482	7.81948	1.91787	3.55576	0.00037689	0.00720483	NA	NA
113	ENSG00000125538	390.171	7.8156	1.62481	4.19471	2.73219e-05	0.0024396	3553	IL1B
283	ENSG00000182504	24.4179	7.80747	1.82874	3.7225	0.000197264	0.00533141	79598	CEP97
177	ENSG00000145832	23.5654	7.80151	1.91837	3.54546	0.000391934	0.0072727	153328	SLC25A48
358	ENSG00000224934	23.2106	7.8014	1.9265	3.53044	0.000414873	0.00750979	NA	NA
66	ENSG00000104327	41.676	7.79798	1.75937	3.86387	0.000111604	0.0044986	793	CALB1
193	ENSG00000151413	23.117	7.79123	1.9229	3.53177	0.000412795	0.00750479	80224	NUBPL
53	ENSG00000100234	22.7955	7.78525	1.75847	3.85861	0.000114032	0.00454451	7078	TIMP3
49	ENSG00000091664	23.396	7.78487	1.96107	3.45978	0.000540625	0.00842105	57084	SLC17A6
216	ENSG00000162618	23.2214	7.78311	1.94442	3.4885	0.000485744	0.00808122	64123	ADGRL4
223	ENSG00000164287	23.217	7.78256	1.95171	3.47518	0.000510515	0.00822185	166979	CDC20B
195	ENSG00000151849	22.7266	7.78194	1.90257	3.56463	0.000364371	0.00707523	55835	CENPJ
318	ENSG00000197085	22.9329	7.77926	1.9266	3.51878	0.000433542	0.00756981	404744	NPSR1-AS1
90	ENSG00000114948	23.5407	7.77906	1.84927	3.66581	0.00024656	0.00599737	8745	ADAM23
492	ENSG00000279082	23.0588	7.7778	1.93064	3.51065	0.000447009	0.00769073	NA	NA
248	ENSG00000170703	22.9546	7.7757	1.93109	3.50875	0.000450226	0.00772723	284076	TTLL6
124	ENSG00000130943	22.9702	7.77244	1.92344	3.521	0.000429917	0.00754388	10343	PKDREJ
100	ENSG00000119661	22.8114	7.76712	1.91964	3.5252	0.000423162	0.00754388	83544	DNAL1
410	ENSG00000235026	40.4558	7.76524	1.78854	3.78255	0.000155232	0.00505518	389023	DPP10-AS1
256	ENSG00000173406	22.2641	7.76074	1.9164	3.52784	0.000418967	0.00752009	1600	DAB1
423	ENSG00000237480	22.2574	7.76	1.9199	3.52102	0.000429889	0.00754388	NA	NA
36	ENSG00000079215	22.4718	7.75871	1.86392	3.62607	0.00028777	0.00635603	6507	SLC1A3
457	ENSG00000251620	22.5498	7.75765	1.95125	3.46325	0.000533693	0.00838456	101410545	STPG2-AS1
357	ENSG00000224819	22.0396	7.75738	1.94496	3.47431	0.000512176	0.00822386	NA	NA
1	ENSG00000002079	22.5613	7.75571	1.91816	3.52197	0.000428352	0.00754388	NA	NA
486	ENSG00000270111	22.189	7.7506	1.92224	3.51184	0.00044502	0.00769073	NA	NA
43	ENSG00000087157	325.365	7.7477	1.6663	4.04951	5.1324e-05	0.0032325	9489	PGS1
296	ENSG00000185483	22.7461	7.74763	1.93898	3.47999	0.000501436	0.0081345	4919	ROR1
284	ENSG00000182963	22.3809	7.74347	1.92637	3.50061	0.000464186	0.00783381	10052	GJC1
58	ENSG00000102466	22.0149	7.74207	1.94488	3.46657	0.000527136	0.00836427	2259	FGF14
273	ENSG00000179387	22.1018	7.74175	1.90319	3.54234	0.000396599	0.00732212	255520	ELMOD2
428	ENSG00000239440	22.1837	7.73133	1.91118	3.52207	0.00042819	0.00754388	105377180	LINC02008
10	ENSG00000039537	22.1183	7.73112	1.92544	3.49588	0.000472499	0.00791689	729	C6
490	ENSG00000272668	21.9654	7.72998	1.87374	3.59174	0.000328476	0.0067478	NA	NA
191	ENSG00000150687	21.8619	7.72964	1.91868	3.50743	0.000452453	0.00772786	11098	PRSS23
367	ENSG00000226833	21.9576	7.72876	1.88267	3.57405	0.000351501	0.00701898	100505774	LOC100505774
234	ENSG00000166068	21.3127	7.7266	1.67248	4.02194	5.77214e-05	0.00351006	161742	SPRED1
128	ENSG00000132196	22.1441	7.72259	1.93047	3.48235	0.000497029	0.00811061	51478	HSD17B7
393	ENSG00000231367	22.2812	7.72103	1.95094	3.44502	0.000571022	0.00868101	101929596	LINC02613
242	ENSG00000169035	21.4085	7.72079	1.90855	3.52141	0.000429265	0.00754388	5650	KLK7
123	ENSG00000130649	22.0584	7.71691	1.92845	3.48306	0.000495709	0.00811061	1571	CYP2E1
421	ENSG00000236922	21.748	7.71395	1.80328	3.72319	0.000196718	0.00533141	NA	NA
37	ENSG00000080224	130.412	7.70511	1.63358	4.10455	4.05099e-05	0.00280801	285220	EPHA6
62	ENSG00000103995	21.0839	7.69987	1.90692	3.51345	0.000442329	0.0076852	22995	CEP152
277	ENSG00000180773	21.0736	7.69942	1.90629	3.51438	0.00044078	0.00767719	120103	SLC36A4
150	ENSG00000137975	20.8939	7.69592	1.76917	3.78477	0.00015385	0.00504771	9635	CLCA2
400	ENSG00000232884	21.7159	7.68841	1.93066	3.46431	0.000531595	0.00838456	NA	NA
310	ENSG00000189238	21.4187	7.68805	1.94249	3.44303	0.000575236	0.00868393	100507206	LINC00943
502	ENSG00000286279	21.6587	7.68662	1.87231	3.57133	0.000355173	0.00701898	NA	NA
328	ENSG00000198046	21.0219	7.68094	1.94862	3.42854	0.00060683	0.00891788	63934	ZNF667
453	ENSG00000250241	21.1116	7.67729	1.94444	3.43405	0.000594629	0.00879353	101927359	LOC101927359
299	ENSG00000185904	21.201	7.67386	1.93289	3.45279	0.000554824	0.00856396	84856	LINC00839
452	ENSG00000249937	20.9066	7.67381	1.94215	3.4363	0.000589712	0.00877891	NA	NA
371	ENSG00000227486	37.858	7.67132	1.59665	4.17832	2.93666e-05	0.00252679	NA	NA
130	ENSG00000132330	37.9186	7.6705	1.61694	4.12537	3.70131e-05	0.00277756	51540	SCLY
263	ENSG00000175899	45.5014	7.67045	1.72524	3.86639	0.000110458	0.00449446	2	A2M
205	ENSG00000155530	21.3355	7.66701	1.93662	3.44261	0.000576138	0.00868393	136332	LRGUK
151	ENSG00000138182	20.7768	7.66387	1.89974	3.50778	0.00045186	0.00772786	9585	KIF20B
287	ENSG00000183066	20.7439	7.66156	1.76134	3.7821	0.000155511	0.00505518	164684	WBP2NL
185	ENSG00000147255	20.793	7.65807	1.91343	3.47966	0.000502057	0.0081345	3547	IGSF1
504	ENSG00000286615	20.5708	7.65152	1.93533	3.43689	0.000588434	0.00877891	NA	NA
463	ENSG00000254211	20.4659	7.65098	1.87334	3.55034	0.000384739	0.00721538	101928154	LINC01485
258	ENSG00000174837	20.4766	7.62777	1.87135	3.5417	0.000397558	0.00732212	2015	ADGRE1
174	ENSG00000144644	20.4192	7.62635	1.91173	3.46616	0.000527958	0.00836427	339896	GADL1
39	ENSG00000082126	20.7374	7.62452	1.94006	3.41459	0.000638777	0.00919578	58538	MPP4
241	ENSG00000168314	20.205	7.62186	1.92087	3.44732	0.000566187	0.00863835	4336	MOBP
159	ENSG00000139910	37.1037	7.62071	1.82504	3.6277	0.000285955	0.00635603	4857	NOVA1
93	ENSG00000115947	19.8482	7.6167	1.89911	3.48411	0.000493771	0.00811061	5000	ORC4
239	ENSG00000166881	20.085	7.6154	1.89994	3.48191	0.000497858	0.00811061	23306	NEMP1
86	ENSG00000112936	36.4062	7.61465	1.77519	3.72616	0.000194415	0.00533141	730	C7
264	ENSG00000176148	20.2961	7.61309	1.89374	3.49208	0.000479271	0.00801132	55346	TCP11L1
267	ENSG00000176798	20.4089	7.61166	1.94881	3.39267	0.000692147	0.00978438	119682	OR51L1
403	ENSG00000233928	20.0226	7.6098	1.91161	3.45772	0.000544768	0.0084457	NA	NA
454	ENSG00000250320	19.5542	7.5841	1.82744	3.6029	0.000314681	0.00666675	NA	NA
329	ENSG00000198105	19.9032	7.5826	1.9178	3.43237	0.000598328	0.00882973	57209	ZNF248
392	ENSG00000231329	19.5331	7.57832	1.87649	3.50566	0.000455484	0.00772876	NA	NA
197	ENSG00000152207	19.5727	7.57219	1.89976	3.45949	0.000541199	0.00842105	57105	CYSLTR2
217	ENSG00000162711	42.017	7.56855	1.67451	3.92268	8.75702e-05	0.00409086	114548	NLRP3
512	ENSG00000288002	20.057	7.56794	1.89729	3.46175	0.000536683	0.00841281	NA	NA
424	ENSG00000237638	19.4634	7.56759	1.92944	3.40388	0.000664362	0.00948666	NA	NA
503	ENSG00000286592	74.0234	7.56327	1.79163	3.6633	0.00024899	0.00601479	NA	NA
494	ENSG00000279765	33.5243	7.56071	1.50515	4.35885	1.30746e-05	0.00164693	NA	NA
76	ENSG00000111058	34.8829	7.55793	1.74389	3.76051	0.000169565	0.00512319	79611	ACSS3
460	ENSG00000253661	19.2979	7.55558	1.92743	3.4012	0.000670898	0.00956064	100192378	ZFHX4-AS1
190	ENSG00000150625	19.2209	7.55545	1.93336	3.39069	0.000697161	0.00983554	2823	GPM6A
107	ENSG00000123572	19.1022	7.55303	1.93038	3.39468	0.000687079	0.00975182	203447	NRK
265	ENSG00000176208	19.0809	7.5512	1.93381	3.38772	0.000704775	0.00988277	79915	ATAD5
485	ENSG00000263711	19.3274	7.5507	1.93754	3.38093	0.000722416	0.00997244	400655	LINC02864
434	ENSG00000242641	19.2819	7.54731	1.9372	3.37978	0.000725428	0.00999447	440970	LINC00971
156	ENSG00000139618	34.1809	7.54009	1.75327	3.73022	0.000191313	0.00533141	675	BRCA2
240	ENSG00000167851	40.9076	7.53146	1.71676	3.80453	0.000142073	0.00491937	11314	CD300A
142	ENSG00000136267	34.3959	7.53044	1.7852	3.6581	0.000254088	0.00601479	1607	DGKB
60	ENSG00000103494	34.1785	7.5239	1.7752	3.67502	0.000237827	0.00592686	23322	RPGRIP1L
495	ENSG00000280347	18.8974	7.52162	1.89791	3.43621	0.000589907	0.00877891	NA	NA
186	ENSG00000147488	49.86	7.51689	1.70645	3.81899	0.000134001	0.00482058	9705	ST18
404	ENSG00000234377	18.8664	7.51676	1.92684	3.38209	0.000719357	0.00994969	100874222	OBI1-AS1
75	ENSG00000111052	18.5534	7.51587	1.90322	3.4236	0.000617973	0.00900657	8825	LIN7A
69	ENSG00000106772	83.6299	7.5152	1.59419	4.08685	4.37264e-05	0.00290987	158471	PRUNE2
427	ENSG00000239219	34.2631	7.50705	1.82058	3.57416	0.000351358	0.00701898	100128164	LOC100128164
23	ENSG00000066032	33.5408	7.50119	1.77539	3.66184	0.000250407	0.00601479	1496	CTNNA2
420	ENSG00000236830	18.7608	7.49555	1.92043	3.38234	0.000718722	0.00994969	100506428	CBR3-AS1
24	ENSG00000066813	32.8866	7.47999	1.77737	3.64583	0.000266526	0.00620486	348158	ACSM2B
385	ENSG00000229961	33.3591	7.4666	1.81676	3.55941	0.000371692	0.00714419	NA	NA
291	ENSG00000184261	55.6422	7.45316	1.71338	3.76634	0.00016566	0.0051048	56660	KCNK12
302	ENSG00000187021	35.8485	7.44574	1.7096	3.77032	0.00016304	0.0051048	5407	PNLIPRP1
467	ENSG00000257522	50.7105	7.44188	1.64105	3.92547	8.65589e-05	0.00407057	102724934	LOC102724934
338	ENSG00000204677	31.5682	7.43781	1.76774	3.64183	0.000270711	0.00624052	653316	FAM153CP
337	ENSG00000204131	276.338	7.42625	1.31578	4.884	1.03958e-06	0.000552037	340527	NHSL2
219	ENSG00000163092	60.6745	7.42057	1.68732	3.80518	0.0001417	0.00491937	129446	XIRP2
464	ENSG00000254661	80.0681	7.42014	1.56435	4.10402	4.06035e-05	0.00280801	105376570	LINC02682
458	ENSG00000253394	45.6024	7.407	1.69733	3.77475	0.000160167	0.00508657	100874052	LINC00534
262	ENSG00000175874	16.8757	7.39892	1.77683	3.60132	0.000316609	0.00666675	200407	CREG2
32	ENSG00000074211	35.6461	7.39532	1.44285	4.43241	9.31839e-06	0.00139855	5522	PPP2R2C
85	ENSG00000112902	45.2176	7.3878	1.69607	3.76624	0.000165721	0.0051048	9037	SEMA5A
166	ENSG00000140678	242.004	7.38641	1.52199	4.19608	2.7157e-05	0.0024396	3687	ITGAX
42	ENSG00000085265	30.0318	7.3767	1.69672	3.75825	0.000171105	0.00512319	2219	FCN1
292	ENSG00000184307	78.5935	7.37431	1.61508	3.94676	7.92168e-05	0.00399139	254887	ZDHHC23
121	ENSG00000129521	29.9267	7.35881	1.76511	3.60251	0.000315165	0.00666675	112399	EGLN3
27	ENSG00000071909	36.7866	7.35634	1.7532	3.62556	0.000288332	0.00635603	140469	MYO3B
340	ENSG00000205056	29.9695	7.35064	1.77838	3.57104	0.000355571	0.00701898	NA	NA
481	ENSG00000260930	30.3723	7.33827	1.82568	3.47173	0.000517114	0.00827147	101927273	LINC01416
363	ENSG00000226320	44.0768	7.33826	1.71476	3.69629	0.000218777	0.00567371	101928114	LINC01811
416	ENSG00000236449	29.9634	7.33297	1.73827	3.64327	0.000269198	0.00622597	NA	NA
396	ENSG00000231607	72.9008	7.33076	1.44432	4.38321	1.16942e-05	0.00158637	8847	DLEU2
59	ENSG00000103121	28.7565	7.31605	1.78419	3.54001	0.000400115	0.00735003	56942	CMC2
117	ENSG00000127311	35.4949	7.30795	1.73614	3.63331	0.000279809	0.00634281	92797	HELB
397	ENSG00000231764	57.4345	7.30114	1.59287	3.95584	7.62655e-05	0.00398614	NA	NA
398	ENSG00000231890	73.2091	7.29985	1.57407	4.00228	6.27358e-05	0.00359787	101928243	DARS-AS1
247	ENSG00000170579	139.385	7.296	1.69097	3.72331	0.000196625	0.00533141	9229	DLGAP1
83	ENSG00000112293	38.2457	7.28995	1.69549	3.7098	0.000207421	0.00541908	2822	GPLD1
413	ENSG00000235903	92.0942	7.25473	1.47529	4.23965	2.23866e-05	0.00227562	100509894	CPB2-AS1
202	ENSG00000153896	34.9172	7.25125	1.80374	3.4657	0.000528844	0.00836427	148103	ZNF599
200	ENSG00000152578	28.1539	7.24419	1.81306	3.44401	0.000573161	0.00868393	2893	GRIA4
226	ENSG00000164953	27.3195	7.22669	1.78093	3.49632	0.000471721	0.00791689	91147	TMEM67
476	ENSG00000260254	42.4797	7.21582	1.62747	3.81932	0.00013382	0.00482058	NA	NA
411	ENSG00000235050	27.5449	7.20809	1.81521	3.42005	0.000626104	0.00908753	NA	NA
344	ENSG00000205628	26.874	7.20302	1.78057	3.48374	0.000494467	0.00811061	401337	LINC01446
317	ENSG00000196756	43.1893	7.18822	1.61899	3.82227	0.000132226	0.00482058	388796	SNHG17
144	ENSG00000136546	31.2886	7.17669	1.60529	3.8477	0.00011923	0.00467251	6332	SCN7A
266	ENSG00000176593	38.4437	7.15665	1.48105	4.15694	3.22534e-05	0.00267665	100128398	LOC100128398
214	ENSG00000159217	32.4819	7.15635	1.77942	3.45976	0.000540666	0.00842105	10642	IGF2BP1
341	ENSG00000205060	32.0114	7.1459	1.76284	3.48635	0.000489651	0.00810939	84912	SLC35B4
321	ENSG00000197168	50.2161	7.13877	1.53257	4.00554	6.18753e-05	0.00357761	341676	NEK5
319	ENSG00000197099	25.979	7.13774	1.78526	3.438	0.000586018	0.00877659	NA	NA
91	ENSG00000115271	301.494	7.13762	1.5578	3.93992	8.15102e-05	0.00399171	25801	GCA
401	ENSG00000233117	25.2509	7.12936	1.78473	3.43434	0.000594002	0.00879353	NA	NA
366	ENSG00000226688	81.4425	7.12398	1.62967	3.75782	0.000171402	0.00512319	728558	ENTPD1-AS1
415	ENSG00000236333	70.1037	7.11038	1.68824	3.61938	0.00029531	0.00648946	NA	NA
440	ENSG00000246067	24.4282	7.07815	1.61899	3.75428	0.000173841	0.00515243	NA	NA
138	ENSG00000135824	24.8552	7.06315	1.78914	3.38886	0.000701828	0.00987467	85397	RGS8
139	ENSG00000135838	35.6434	7.01442	1.54661	3.88876	0.000100756	0.00432287	80896	NPL
326	ENSG00000197928	28.6868	6.99701	1.75142	3.42409	0.00061686	0.00900657	342926	ZNF677
294	ENSG00000184949	34.2711	6.99512	1.58761	3.7762	0.000159239	0.00508657	646851	FAM227A
92	ENSG00000115590	150.552	6.98889	1.44483	4.14504	3.39759e-05	0.0027347	7850	IL1R2
79	ENSG00000111850	23.194	6.98812	1.73723	3.44693	0.000566991	0.00863835	57150	SMIM8
342	ENSG00000205420	697.902	6.98447	1.41887	4.21776	2.46746e-05	0.00236178	3853	KRT6A
215	ENSG00000162374	35.0594	6.98431	1.67335	3.57623	0.000348579	0.00701898	1996	ELAVL4
297	ENSG00000185745	67.2994	6.96547	1.42773	4.17827	2.93729e-05	0.00252679	3434	IFIT1
81	ENSG00000112038	43.3047	6.95798	1.67515	3.55669	0.000375562	0.00719895	4988	OPRM1
6	ENSG00000019144	59.8405	6.94073	1.66292	3.57246	0.000353643	0.00701898	23187	PHLDB1
146	ENSG00000136869	143.03	6.92858	1.55489	3.81287	0.000137362	0.0048691	7099	TLR4
260	ENSG00000175779	32.8632	6.92351	1.7244	3.43512	0.00059229	0.00879353	NA	NA
406	ENSG00000234456	42.3436	6.91165	1.67187	3.53596	0.000406292	0.00742482	100505881	MAGI2-AS3
64	ENSG00000104177	41.7811	6.89228	1.63931	3.59438	0.000325167	0.00670681	50804	MYEF2
164	ENSG00000140450	25.6283	6.87667	1.71288	3.43087	0.000601644	0.00886012	91947	ARRDC4
346	ENSG00000206384	49.9001	6.85415	1.44945	4.03887	5.37104e-05	0.00335286	131873	COL6A6
380	ENSG00000228793	69.3037	6.84735	1.56404	3.73862	0.00018503	0.00524462	100507336	LOC100507336
155	ENSG00000139364	66.3628	6.83173	1.68035	3.47054	0.00051941	0.0082894	114795	TMEM132B
9	ENSG00000038945	35.1227	6.83088	1.62017	3.59894	0.000319517	0.00670681	4481	MSR1
17	ENSG00000059377	56.9848	6.82742	1.60239	3.63671	0.000276138	0.00628349	6916	TBXAS1
229	ENSG00000165124	53.7517	6.82408	1.60453	3.62977	0.000283671	0.00635603	79987	SVEP1
170	ENSG00000143341	73.1975	6.81368	1.63775	3.5498	0.000385524	0.00721538	83872	HMCN1
274	ENSG00000179388	71.4702	6.80994	1.47354	3.94284	8.05231e-05	0.00399171	1960	EGR3
271	ENSG00000178031	34.3373	6.80648	1.64796	3.52343	0.000426003	0.00754388	92949	ADAMTSL1
224	ENSG00000164309	87.2247	6.79804	1.31308	4.41561	1.00726e-05	0.00145004	202333	CMYA5
387	ENSG00000230131	49.6516	6.78411	1.60574	3.60214	0.000315603	0.00666675	NA	NA
203	ENSG00000154262	55.5373	6.77898	1.65792	3.48568	0.000490886	0.00810939	23460	ABCA6
209	ENSG00000156414	85.2668	6.77593	1.63897	3.52411	0.000424908	0.00754388	122402	TDRD9
94	ENSG00000116132	33.9738	6.76488	1.67044	3.45112	0.000558268	0.00857958	5396	PRRX1
238	ENSG00000166825	37.14	6.74264	1.665	3.44904	0.000562589	0.00860847	290	ANPEP
311	ENSG00000196091	37.5604	6.74194	1.69647	3.38464	0.00071271	0.00991609	4604	MYBPC1
82	ENSG00000112195	37.7736	6.73956	1.58297	3.62583	0.000288039	0.00635603	79865	TREML2
384	ENSG00000229727	42.2866	6.71598	1.52664	3.74416	0.000180997	0.0052114	100506274	LOC100506274
127	ENSG00000131873	84.7563	6.71376	1.56097	3.66039	0.000251828	0.00601479	22856	CHSY1
140	ENSG00000135903	24.2354	6.708	1.68641	3.3847	0.000712555	0.00991609	5077	PAX3
433	ENSG00000242512	52.542	6.707	1.6461	3.46698	0.00052634	0.00836427	100996490	LINC01206
370	ENSG00000227252	50.7693	6.70665	1.6788	3.39925	0.000675716	0.00960988	NA	NA
438	ENSG00000245526	54.4813	6.69654	1.5425	3.69307	0.000221566	0.00570411	645323	LINC00461
347	ENSG00000206579	63.4859	6.69381	1.68098	3.38719	0.000706112	0.00988277	114786	XKR4
407	ENSG00000234663	60.0506	6.69154	1.66149	3.42557	0.000613515	0.00897871	NA	NA
97	ENSG00000117115	35.5892	6.68732	1.63614	3.47605	0.000508856	0.00821388	11240	PADI2
483	ENSG00000261738	59.5818	6.68421	1.65157	3.44169	0.000578083	0.00869467	645355	MIR3976HG
333	ENSG00000198814	101.749	6.67487	1.50377	3.77376	0.000160803	0.00508657	2710	GK
54	ENSG00000101336	94.4288	6.65543	1.57265	3.59612	0.000322994	0.00670681	3055	HCK
63	ENSG00000104043	48.7561	6.64797	1.65123	3.42046	0.000625142	0.00908753	79895	ATP8B4
22	ENSG00000065665	26.4296	6.64446	1.44315	3.91122	9.18319e-05	0.00413128	55176	SEC61A2
308	ENSG00000188921	39.2	6.64256	1.55503	3.62859	0.000284976	0.00635603	401494	HACD4
56	ENSG00000101680	62.1895	6.63412	1.57906	3.56802	0.000359694	0.00702849	284217	LAMA1
278	ENSG00000180871	251.629	6.62964	1.66139	3.38851	0.000702734	0.00987467	3579	CXCR2
160	ENSG00000140015	44.3259	6.62731	1.60753	3.5006	0.000464209	0.00783381	27133	KCNH5
25	ENSG00000067365	36.843	6.60088	1.29007	4.34153	1.41495e-05	0.00175106	79091	METTL22
212	ENSG00000158220	42.7609	6.55599	1.5371	3.6146	0.000300815	0.00650965	83850	ESYT3
280	ENSG00000182050	52.3321	6.54522	1.57894	3.51198	0.000444781	0.00769073	25834	MGAT4C
257	ENSG00000174799	34.9454	6.53447	1.532	3.61258	0.000303165	0.0065199	9662	CEP135
436	ENSG00000242808	112.645	6.52764	1.5658	3.53023	0.000415199	0.00750979	347689	SOX2-OT
335	ENSG00000203747	47.4686	6.52647	1.48727	3.71584	0.000202532	0.0053527	2214	FCGR3A
286	ENSG00000183023	248.218	6.51641	1.26409	4.36392	1.27753e-05	0.00164693	6546	SLC8A1
133	ENSG00000133454	47.7059	6.50014	1.3579	4.05049	5.11107e-05	0.0032325	84700	MYO18B
165	ENSG00000140538	108.408	6.48967	1.54644	3.54987	0.000385422	0.00721538	4916	NTRK3
493	ENSG00000279738	58.2775	6.47499	1.4543	3.7647	0.000166748	0.0051141	NA	NA
254	ENSG00000172572	30.4673	6.45921	1.56907	3.47927	0.000502784	0.0081345	5139	PDE3A
8	ENSG00000033122	72.9421	6.4457	1.54358	3.52797	0.000418754	0.00752009	57554	LRRC7
15	ENSG00000053747	381.94	6.43329	1.25657	4.32389	1.53304e-05	0.00183289	3909	LAMA3
330	ENSG00000198673	36.6514	6.43094	1.58936	3.41706	0.000633014	0.00915016	338811	TAFA2
176	ENSG00000145244	43.6282	6.40745	1.54958	3.48962	0.00048371	0.00806641	10699	CORIN
499	ENSG00000285108	62.3655	6.40273	1.36631	3.95425	7.67766e-05	0.00398614	NA	NA
3	ENSG00000011422	172.222	6.39725	1.4007	3.85326	0.000116556	0.00459323	5329	PLAUR
253	ENSG00000171815	29.1493	6.37751	1.51337	3.55333	0.000380386	0.00721538	29930	PCDHB1
442	ENSG00000246695	72.6972	6.34721	1.52289	3.51122	0.000446062	0.00769073	NA	NA
187	ENSG00000148053	51.0425	6.33096	1.54329	3.45429	0.000551735	0.00853495	4915	NTRK2
360	ENSG00000225746	124.818	6.31227	1.55062	3.42591	0.00061275	0.00897871	NA	NA
279	ENSG00000181333	92.8663	6.21155	1.3957	3.734	0.000188464	0.00529652	341208	HEPHL1
105	ENSG00000122862	247.475	6.21081	1.42462	3.65768	0.000254506	0.00601479	5552	SRGN
282	ENSG00000182389	93.0806	6.19329	1.49495	3.47389	0.000512971	0.00822386	785	CACNB4
26	ENSG00000069431	34.3291	6.18304	1.52205	3.4053	0.000660905	0.00945643	10060	ABCC9
307	ENSG00000188897	74.6883	6.17603	1.5152	3.41606	0.000635345	0.00916508	400499	LOC400499
312	ENSG00000196208	24.4054	6.1704	1.52817	3.38339	0.000715969	0.00994182	9687	GREB1
450	ENSG00000249715	73.7065	6.1491	1.51052	3.40884	0.000652408	0.00937288	90342	FER1L5
33	ENSG00000075223	52.4673	6.10119	1.40427	3.63263	0.000280544	0.00634281	10512	SEMA3C
145	ENSG00000136695	33.8406	6.07667	1.47661	3.43806	0.000585895	0.00877659	26525	IL36RN
96	ENSG00000116701	324.779	6.07418	1.27215	3.98866	6.64472e-05	0.00374975	4688	NCF2
300	ENSG00000186847	294.298	6.06695	1.46799	3.45161	0.000557244	0.00857958	3861	KRT14
295	ENSG00000185070	140.593	6.02895	1.3913	3.61457	0.000300843	0.00650965	23768	FLRT2
114	ENSG00000125740	91.8329	5.97085	1.27102	3.91091	9.19478e-05	0.00413128	2354	FOSB
352	ENSG00000215483	128.213	5.90289	1.40218	3.49662	0.000471194	0.00791689	400123	LINC00548
119	ENSG00000128422	294.141	5.8996	1.29228	3.79145	0.000149771	0.0050098	3872	KRT17
143	ENSG00000136531	119.762	5.80377	1.38703	3.46334	0.000533508	0.00838456	6326	SCN2A
80	ENSG00000111877	53.4102	5.78213	1.38248	3.4591	0.000541984	0.00842105	254394	MCM9
131	ENSG00000132334	121.93	5.76762	1.40856	3.38475	0.000712435	0.00991609	5791	PTPRE
88	ENSG00000113263	38.4081	5.75321	1.36344	3.48618	0.000489965	0.00810939	3702	ITK
269	ENSG00000176986	24.2048	5.73456	1.39006	3.40601	0.000659207	0.00945132	9632	SEC24C
71	ENSG00000107611	131.333	5.73366	1.39467	3.39411	0.000688529	0.00975278	8029	CUBN
173	ENSG00000144452	58.7428	5.64078	1.31839	3.52004	0.000431486	0.00755262	26154	ABCA12
21	ENSG00000065618	206.517	5.63888	1.25973	3.68243	0.000231018	0.00587888	1308	COL17A1
148	ENSG00000137642	1007.66	5.54833	1.18823	3.82781	0.000129289	0.00482058	6653	SORL1
383	ENSG00000229644	197.248	5.54519	1.28219	3.54487	0.000392812	0.0072727	NA	NA
501	ENSG00000286215	123.021	5.32747	1.23449	3.50548	0.000455793	0.00772876	NA	NA
18	ENSG00000059728	442.425	5.26027	0.986975	4.31649	1.58528e-05	0.00186376	4084	MXD1
171	ENSG00000143947	280.75	-4.38304	0.883714	-3.82821	0.00012908	0.00482058	6233	RPS27A
168	ENSG00000142541	468.234	-4.40868	0.880589	-3.8709	0.000108433	0.00447302	23521	RPL13A
70	ENSG00000107262	501.179	-4.54556	1.01783	-3.48344	0.000495013	0.00811061	573	BAG1
112	ENSG00000125534	263.516	-4.65957	1.06061	-3.45045	0.000559652	0.00858215	79144	PPDPF
