# Supplementary material for: Ocular surface immune transcriptome and tear cytokines in corneal infection patients
Source: Front Cell Infect Microbiol. 2024 Apr 17;14:1346821. doi: 10.3389/fcimb.2024.1346821 (PMC11061372; doi:10.3389/fcimb.2024.1346821)
Supplement: Supplementary file 6 [file Table_5.xlsx]

## Sheet: Sheet1
Table S5.Significantly enriched gene ontology terms of differentially expressed genes in the cornea during corneal infection: Biological Process (BP), Cellular Component (CC), and Molecular Function (MF)
	ONTOLOGY	ID	Description	GeneRatio	pvalue	p.adjust	qvalue	geneID	Count
GO:0099240	CC	GO:0099240	intrinsic component of synaptic membrane	13/324	3.31961e-06	0.000964715	0.000781745	DCC/GRID2/KCNA1/CNTN6/NRCAM/LRRTM2/LRFN5/ADAM23/GPM6A/OPRM1/SLC8A1/NTRK3/SCN2A	13
GO:0099699	CC	GO:0099699	integral component of synaptic membrane	12/324	8.25243e-06	0.000964715	0.000781745	DCC/GRID2/KCNA1/NRCAM/LRRTM2/LRFN5/ADAM23/GPM6A/OPRM1/SLC8A1/NTRK3/SCN2A	12
GO:0030667	CC	GO:0030667	secretory granule membrane	17/324	9.6656e-06	0.000964715	0.000781745	SLC2A3/C5AR1/SELL/FPR1/FCGR2A/FPR2/MMP25/ADGRE3/TNFRSF1B/ABCA13/SLC11A1/CD300A/ITGAX/ANPEP/ATP8B4/CXCR2/PLAUR	17
GO:0097060	CC	GO:0097060	synaptic membrane	21/324	1.05346e-05	0.000964715	0.000781745	GRIN3A/DCC/GRID2/GRM7/KCNA1/CNTN6/NRCAM/ACTN2/LRRTM2/LRFN5/ADAM23/GPM6A/LIN7A/CTNNA2/DLGAP1/GRIA4/OPRM1/SLC8A1/NTRK3/LRRC7/SCN2A	21
GO:0043197	CC	GO:0043197	dendritic spine	12/324	1.30484e-05	0.000964715	0.000781745	LAMA2/GRID2/KCNJ2/NOS1/ACTN2/CALB1/GPM6A/GRIA4/IGF2BP1/OPRM1/SLC8A1/NTRK2	12
GO:0044309	CC	GO:0044309	neuron spine	12/324	1.48038e-05	0.000964715	0.000781745	LAMA2/GRID2/KCNJ2/NOS1/ACTN2/CALB1/GPM6A/GRIA4/IGF2BP1/OPRM1/SLC8A1/NTRK2	12
GO:0098984	CC	GO:0098984	neuron to neuron synapse	18/324	2.15718e-05	0.00120494	0.000976406	RAPGEF4/MAGI2/GRIN3A/DCC/GRID2/NOS1/GRM7/NRCAM/ACTN2/LRRTM2/LRFN5/CALB1/DAB1/LIN7A/CTNNA2/DLGAP1/LRRC7/NTRK2	18
GO:0045211	CC	GO:0045211	postsynaptic membrane	17/324	2.72563e-05	0.00133215	0.00107949	GRIN3A/DCC/GRID2/GRM7/KCNA1/NRCAM/ACTN2/LRRTM2/LRFN5/LIN7A/CTNNA2/DLGAP1/GRIA4/OPRM1/SLC8A1/NTRK3/LRRC7	17
GO:0005216	MF	GO:0005216	ion channel activity	22/310	9.2185e-06	0.00165747	0.00143808	TRPM6/GRIN3A/KCNQ3/GRID2/SLC24A2/KCNJ2/ANO4/JPH2/KCNA1/ANO5/PKDREJ/GJC1/CLCA2/GPM6A/KCNK12/GRIA4/SCN7A/OPRM1/KCNH5/CACNB4/ABCC9/SCN2A	22
GO:0046873	MF	GO:0046873	metal ion transmembrane transporter activity	22/310	1.06378e-05	0.00165747	0.00143808	TRPM6/GRIN3A/SLC6A20/KCNQ3/SLC24A2/KCNJ2/SLC6A15/SLC17A4/SLC11A1/JPH2/KCNA1/PKDREJ/SLC1A3/GPM6A/KCNK12/SCN7A/OPRM1/KCNH5/SLC8A1/CACNB4/ABCC9/SCN2A	22
GO:0015267	MF	GO:0015267	channel activity	23/310	1.12642e-05	0.00165747	0.00143808	AQP9/TRPM6/GRIN3A/KCNQ3/GRID2/SLC24A2/KCNJ2/ANO4/JPH2/KCNA1/ANO5/PKDREJ/GJC1/CLCA2/GPM6A/KCNK12/GRIA4/SCN7A/OPRM1/KCNH5/CACNB4/ABCC9/SCN2A	23
GO:0022803	MF	GO:0022803	passive transmembrane transporter activity	23/310	1.16518e-05	0.00165747	0.00143808	AQP9/TRPM6/GRIN3A/KCNQ3/GRID2/SLC24A2/KCNJ2/ANO4/JPH2/KCNA1/ANO5/PKDREJ/GJC1/CLCA2/GPM6A/KCNK12/GRIA4/SCN7A/OPRM1/KCNH5/CACNB4/ABCC9/SCN2A	23
GO:0101003	CC	GO:0101003	ficolin-1-rich granule membrane	7/324	6.18212e-05	0.00251783	0.00204029	SLC2A3/FPR1/FPR2/ADGRE3/SLC11A1/CD300A/ITGAX	7
GO:0005911	CC	GO:0005911	cell-cell junction	19/324	6.43945e-05	0.00251783	0.00204029	TEK/MAGI2/CADM1/KCNJ2/PMP22/IQGAP3/NRAP/DSG3/GJC1/RPGRIP1L/LIN7A/CTNNA2/LAMA1/SLC8A1/LRRC7/FLRT2/SCN2A/ITK/COL17A1	19
GO:0032279	CC	GO:0032279	asymmetric synapse	16/324	0.000114386	0.00406591	0.00329476	MAGI2/GRIN3A/DCC/GRID2/NOS1/GRM7/NRCAM/ACTN2/LRRTM2/LRFN5/DAB1/LIN7A/CTNNA2/DLGAP1/LRRC7/NTRK2	16
GO:0099055	CC	GO:0099055	integral component of postsynaptic membrane	9/324	0.000136446	0.00444585	0.00360264	DCC/GRID2/KCNA1/NRCAM/LRRTM2/LRFN5/OPRM1/SLC8A1/NTRK3	9
GO:0005604	CC	GO:0005604	basement membrane	8/324	0.000171522	0.00515887	0.00418043	LAMA2/TNC/FREM1/TIMP3/HMCN1/LAMA1/LAMA3/COL17A1	8
GO:0098936	CC	GO:0098936	intrinsic component of postsynaptic membrane	9/324	0.000187603	0.00523949	0.00424575	DCC/GRID2/KCNA1/NRCAM/LRRTM2/LRFN5/OPRM1/SLC8A1/NTRK3	9
GO:0022804	MF	GO:0022804	active transmembrane transporter activity	18/310	4.69469e-05	0.00534256	0.00463539	ABCC11/SLC6A20/SLC36A1/ABCA8/SLC24A2/SLCO1A2/SLC6A15/SLC17A4/ABCA13/SLC11A1/ATP6V0A4/SLC17A6/SLC1A3/SLC36A4/ABCA6/SLC8A1/ABCC9/ABCA12	18
GO:0014069	CC	GO:0014069	postsynaptic density	15/324	0.000325958	0.00849665	0.00688516	MAGI2/GRIN3A/DCC/GRID2/NOS1/NRCAM/ACTN2/LRRTM2/LRFN5/DAB1/LIN7A/CTNNA2/DLGAP1/LRRC7/NTRK2	15
GO:0005261	MF	GO:0005261	cation channel activity	17/310	9.97242e-05	0.00945718	0.00820538	TRPM6/GRIN3A/KCNQ3/SLC24A2/KCNJ2/JPH2/KCNA1/PKDREJ/GPM6A/KCNK12/GRIA4/SCN7A/OPRM1/KCNH5/CACNB4/ABCC9/SCN2A	17
GO:0062023	CC	GO:0062023	collagen-containing extracellular matrix	17/324	0.000427406	0.0104447	0.00846377	LAMA2/THBS1/TNC/FREM1/PTPRZ1/PZP/SULF1/TECTA/MFAP5/TIMP3/A2M/FCN1/COL6A6/HMCN1/LAMA1/LAMA3/COL17A1	17
GO:0003774	MF	GO:0003774	motor activity	10/310	0.000142992	0.0116232	0.0100847	DNAH12/MYO3A/KIF3A/DNAH3/MYO16/CENPE/DNAL1/KIF20B/MYO3B/MYO18B	10
GO:0099572	CC	GO:0099572	postsynaptic specialization	15/324	0.000685284	0.0157615	0.0127722	MAGI2/GRIN3A/DCC/GRID2/NOS1/NRCAM/ACTN2/LRRTM2/LRFN5/DAB1/LIN7A/CTNNA2/DLGAP1/LRRC7/NTRK2	15
GO:0044304	CC	GO:0044304	main axon	6/324	0.000874317	0.0189921	0.01539	KCNQ3/TNFRSF1B/KCNA1/NRCAM/LRRC7/SCN2A	6
GO:0070821	CC	GO:0070821	tertiary granule membrane	6/324	0.00126992	0.0231746	0.0187793	SLC2A3/FPR2/SLC11A1/CD300A/ITGAX/ATP8B4	6
GO:0014704	CC	GO:0014704	intercalated disc	5/324	0.00134321	0.0231746	0.0187793	KCNJ2/NRAP/GJC1/SLC8A1/SCN2A	5
GO:0060076	CC	GO:0060076	excitatory synapse	5/324	0.00134321	0.0231746	0.0187793	GRID2/CNTN6/LRRTM2/SLC17A6/CTNNA2	5
GO:0099061	CC	GO:0099061	integral component of postsynaptic density membrane	5/324	0.00134321	0.0231746	0.0187793	DCC/GRID2/NRCAM/LRRTM2/LRFN5	5
GO:0098839	CC	GO:0098839	postsynaptic density membrane	6/324	0.00136321	0.0231746	0.0187793	DCC/GRID2/NRCAM/ACTN2/LRRTM2/LRFN5	6
GO:0045178	CC	GO:0045178	basal part of cell	5/324	0.00146947	0.0239401	0.0193996	TEK/FAP/CLCA2/PHLDB1/KRT14	5
GO:0030018	CC	GO:0030018	Z disc	8/324	0.00154169	0.024112	0.0195389	NOS1/JPH2/NRAP/ACTN2/XIRP2/MYBPC1/SLC8A1/MYO18B	8
GO:0043062	BP	GO:0043062	extracellular structure organization	19/316	1.86801e-05	0.0224246	0.0205043	MMP10/LAMA2/THBS1/TNC/MMP25/TNFRSF1B/TEX14/SULF1/FAP/MFAP5/CPB2/KLK7/A2M/ITGAX/PHLDB1/LAMA1/LAMA3/FLRT2/COL17A1	19
GO:0050954	BP	GO:0050954	sensory perception of mechanical stimulus	12/316	2.51669e-05	0.0224246	0.0205043	OTOGL/EYA1/MYO3A/PGAP1/GRM7/ATP6V0A4/KCNA1/TECTA/SLC1A3/ROR1/MYO3B/PAX3	12
GO:0007605	BP	GO:0007605	sensory perception of sound	11/316	3.70912e-05	0.0224246	0.0205043	OTOGL/EYA1/MYO3A/PGAP1/GRM7/ATP6V0A4/TECTA/SLC1A3/ROR1/MYO3B/PAX3	11
GO:0042119	BP	GO:0042119	neutrophil activation	22/316	4.365e-05	0.0224246	0.0205043	CXCL8/SLC2A3/C5AR1/SELL/FPR1/FCGR2A/FPR2/MMP25/ADGRE3/TNFRSF1B/ABCA13/SLC11A1/CD300A/ITGAX/FCN1/GCA/ANPEP/PADI2/ATP8B4/CXCR2/LRRC7/PLAUR	22
GO:0035637	BP	GO:0035637	multicellular organismal signaling	13/316	4.6764e-05	0.0224246	0.0205043	KCNJ2/NOS1/KCNA1/NRCAM/GJC1/SCN7A/SLC8A1/NTRK3/CORIN/NTRK2/CACNB4/ABCC9/SCN2A	13
GO:0007200	BP	GO:0007200	phospholipase C-activating G protein-coupled receptor signaling pathway	9/316	5.01881e-05	0.0224246	0.0205043	C5AR1/FPR1/FPR2/HRH1/LPAR6/GPR65/ACTN2/OPRM1/CXCR2	9
GO:0002430	BP	GO:0002430	complement receptor mediated signaling pathway	4/316	5.10308e-05	0.0224246	0.0205043	C5AR1/FPR1/FPR2/GPLD1	4
GO:0032102	BP	GO:0032102	negative regulation of response to external stimulus	19/316	5.59764e-05	0.0224246	0.0205043	TEK/SERPINB2/THBS1/FPR2/GRIN3A/TNFRSF1B/SEMA6A/GRID2/FAP/LRFN5/CPB2/A2M/NLRP3/CTNNA2/SEMA5A/IL1R2/PADI2/PLAUR/SEMA3C	19
GO:0030198	BP	GO:0030198	extracellular matrix organization	18/316	6.03513e-05	0.0224246	0.0205043	MMP10/LAMA2/THBS1/TNC/MMP25/TNFRSF1B/SULF1/FAP/MFAP5/CPB2/KLK7/A2M/ITGAX/PHLDB1/LAMA1/LAMA3/FLRT2/COL17A1	18
GO:0042552	BP	GO:0042552	myelination	10/316	8.44823e-05	0.0224246	0.0205043	TG/PTPRZ1/TNFRSF1B/ADGRG6/PMP22/GALC/ITGAX/NTRK3/NTRK2/SCN2A	10
GO:0043312	BP	GO:0043312	neutrophil degranulation	21/316	8.64765e-05	0.0224246	0.0205043	SLC2A3/C5AR1/SELL/FPR1/FCGR2A/FPR2/MMP25/ADGRE3/TNFRSF1B/ABCA13/SLC11A1/CD300A/ITGAX/FCN1/GCA/ANPEP/PADI2/ATP8B4/CXCR2/LRRC7/PLAUR	21
GO:0002283	BP	GO:0002283	neutrophil activation involved in immune response	21/316	9.42875e-05	0.0224246	0.0205043	SLC2A3/C5AR1/SELL/FPR1/FCGR2A/FPR2/MMP25/ADGRE3/TNFRSF1B/ABCA13/SLC11A1/CD300A/ITGAX/FCN1/GCA/ANPEP/PADI2/ATP8B4/CXCR2/LRRC7/PLAUR	21
GO:0007272	BP	GO:0007272	ensheathment of neurons	10/316	9.58309e-05	0.0224246	0.0205043	TG/PTPRZ1/TNFRSF1B/ADGRG6/PMP22/GALC/ITGAX/NTRK3/NTRK2/SCN2A	10
GO:0008366	BP	GO:0008366	axon ensheathment	10/316	9.58309e-05	0.0224246	0.0205043	TG/PTPRZ1/TNFRSF1B/ADGRG6/PMP22/GALC/ITGAX/NTRK3/NTRK2/SCN2A	10
GO:0042730	BP	GO:0042730	fibrinolysis	5/316	9.60505e-05	0.0224246	0.0205043	SERPINB2/THBS1/FAP/CPB2/PLAUR	5
GO:0008237	MF	GO:0008237	metallopeptidase activity	11/310	0.000358546	0.0241924	0.0209901	MMP10/MMP25/AGBL3/FAP/PAPPA2/LVRN/TRHDE/CPB2/ADAM23/CLCA2/ANPEP	11
GO:0022836	MF	GO:0022836	gated channel activity	16/310	0.000382656	0.0241924	0.0209901	GRIN3A/KCNQ3/GRID2/KCNJ2/ANO4/JPH2/KCNA1/ANO5/CLCA2/KCNK12/GRIA4/SCN7A/OPRM1/KCNH5/CACNB4/SCN2A	16
GO:0099146	CC	GO:0099146	intrinsic component of postsynaptic density membrane	5/324	0.00174789	0.0262856	0.0213002	DCC/GRID2/NRCAM/LRRTM2/LRFN5	5
GO:0042383	CC	GO:0042383	sarcolemma	8/324	0.00186261	0.0269734	0.0218575	LAMA2/KCNJ2/NOS1/SGCE/OPRM1/SLC8A1/ABCC9/SCN2A	8
GO:0030017	CC	GO:0030017	sarcomere	10/324	0.00208209	0.0283187	0.0229477	NOS1/JPH2/NRAP/ACTN2/XIRP2/CMYA5/MYBPC1/SLC8A1/MYO18B/ABCC9	10
GO:0098688	CC	GO:0098688	parallel fiber to Purkinje cell synapse	3/324	0.00210037	0.0283187	0.0229477	GRID2/CNTN6/CTNNA2	3
GO:0098686	CC	GO:0098686	hippocampal mossy fiber to CA3 synapse	4/324	0.00224989	0.0291393	0.0236127	RAPGEF4/LRRTM2/CALB1/CTNNA2	4
GO:0098889	CC	GO:0098889	intrinsic component of presynaptic membrane	6/324	0.00231027	0.0291393	0.0236127	KCNA1/CNTN6/ADAM23/GPM6A/OPRM1/SCN2A	6
GO:0031674	CC	GO:0031674	I band	8/324	0.00254901	0.0311457	0.0252386	NOS1/JPH2/NRAP/ACTN2/XIRP2/MYBPC1/SLC8A1/MYO18B	8
GO:0015077	MF	GO:0015077	monovalent inorganic cation transmembrane transporter activity	17/310	0.000519237	0.0295446	0.0256339	SLC6A20/SLC36A1/KCNQ3/SLC24A2/KCNJ2/SLC6A15/SLC17A4/SLC11A1/ATP6V0A4/KCNA1/SLC1A3/KCNK12/SCN7A/KCNH5/SLC8A1/ABCC9/SCN2A	17
GO:0002446	BP	GO:0002446	neutrophil mediated immunity	21/316	0.000128566	0.0281399	0.0257301	SLC2A3/C5AR1/SELL/FPR1/FCGR2A/FPR2/MMP25/ADGRE3/TNFRSF1B/ABCA13/SLC11A1/CD300A/ITGAX/FCN1/GCA/ANPEP/PADI2/ATP8B4/CXCR2/LRRC7/PLAUR	21
GO:0005201	MF	GO:0005201	extracellular matrix structural constituent	10/310	0.000612474	0.0316816	0.0274881	LAMA2/THBS1/TNC/TECTA/MFAP5/COL6A6/HMCN1/LAMA1/LAMA3/COL17A1	10
GO:0015085	MF	GO:0015085	calcium ion transmembrane transporter activity	9/310	0.000775389	0.0367664	0.0318998	TRPM6/GRIN3A/SLC24A2/JPH2/PKDREJ/GPM6A/OPRM1/SLC8A1/CACNB4	9
GO:0008509	MF	GO:0008509	anion transmembrane transporter activity	15/310	0.000905927	0.0396517	0.0344032	ABCC11/AQP9/SLC6A20/SLC36A1/SLC24A2/SLCO1A2/SLC6A15/SLC17A4/ANO4/ANO5/SLC17A6/SLC1A3/SLC36A4/CLCA2/SLC35B4	15
GO:0034703	CC	GO:0034703	cation channel complex	10/324	0.00358484	0.0424749	0.034419	GRIN3A/KCNQ3/KCNJ2/NOS1/KCNA1/GRIA4/SCN7A/CACNB4/ABCC9/SCN2A	10
GO:0019932	BP	GO:0019932	second-messenger-mediated signaling	19/316	0.000188285	0.0387866	0.0354651	CXCL8/RAPGEF4/FPR1/THBS1/FPR2/ADGRE3/PDE3B/PEX5L/ADGRG6/NOS1/JPH2/HRH1/GPR65/ADGRL4/ADGRE1/OPRM1/CXCR2/SLC8A1/PDE3A	19
GO:0035579	CC	GO:0035579	specific granule membrane	6/324	0.00389088	0.0442374	0.0358473	SLC2A3/FPR2/MMP25/TNFRSF1B/ATP8B4/PLAUR	6
GO:0030016	CC	GO:0030016	myofibril	10/324	0.00407014	0.0442374	0.0358473	NOS1/JPH2/NRAP/ACTN2/XIRP2/CMYA5/MYBPC1/SLC8A1/MYO18B/ABCC9	10
GO:0043194	CC	GO:0043194	axon initial segment	3/324	0.00407301	0.0442374	0.0358473	KCNQ3/NRCAM/LRRC7	3
GO:0034702	CC	GO:0034702	ion channel complex	12/324	0.00431523	0.0456015	0.0369526	GRIN3A/KCNQ3/GRID2/KCNJ2/NOS1/KCNA1/GRIA4/SCN7A/LRRC7/CACNB4/ABCC9/SCN2A	12
GO:0090102	BP	GO:0090102	cochlea development	6/316	0.000212714	0.0413848	0.0378408	EYA1/MYO3A/CALB1/RPGRIP1L/MYO3B/NTRK3	6
GO:0008066	MF	GO:0008066	glutamate receptor activity	4/310	0.00117925	0.0437311	0.0379426	GRIN3A/GRID2/GRM7/GRIA4	4
GO:0045499	MF	GO:0045499	chemorepellent activity	4/310	0.00117925	0.0437311	0.0379426	SEMA6A/SEMA5A/SEMA3C/FLRT2	4
GO:0008514	MF	GO:0008514	organic anion transmembrane transporter activity	11/310	0.0012297	0.0437311	0.0379426	ABCC11/AQP9/SLC6A20/SLC36A1/SLCO1A2/SLC6A15/SLC17A4/SLC17A6/SLC1A3/SLC36A4/SLC35B4	11
GO:0005262	MF	GO:0005262	calcium channel activity	8/310	0.00146279	0.0456667	0.039622	TRPM6/GRIN3A/SLC24A2/JPH2/PKDREJ/GPM6A/OPRM1/CACNB4	8
GO:0005342	MF	GO:0005342	organic acid transmembrane transporter activity	9/310	0.0015249	0.0456667	0.039622	AQP9/SLC6A20/SLC36A1/SLCO1A2/SLC6A15/SLC17A4/SLC17A6/SLC1A3/SLC36A4	9
GO:0046943	MF	GO:0046943	carboxylic acid transmembrane transporter activity	9/310	0.0015249	0.0456667	0.039622	AQP9/SLC6A20/SLC36A1/SLCO1A2/SLC6A15/SLC17A4/SLC17A6/SLC1A3/SLC36A4	9
GO:0015171	MF	GO:0015171	amino acid transmembrane transporter activity	6/310	0.00163128	0.04641	0.040267	SLC6A20/SLC36A1/SLC6A15/SLC17A6/SLC1A3/SLC36A4	6
GO:0009612	BP	GO:0009612	response to mechanical stimulus	12/316	0.000253223	0.0442065	0.0404209	PTGS2/THBS1/FOS/TNC/KCNJ2/KCNA1/IL1B/PKDREJ/SLC1A3/TLR4/SLC8A1/FOSB	12
GO:0007411	BP	GO:0007411	axon guidance	14/316	0.000273202	0.0442065	0.0404209	UNC5C/LAMA2/ZSWIM6/DCC/SEMA6A/KIF3A/CNTN6/NRCAM/DAB1/EPHA6/SEMA5A/LAMA1/SEMA3C/FLRT2	14
GO:0019935	BP	GO:0019935	cyclic-nucleotide-mediated signaling	12/316	0.000276212	0.0442065	0.0404209	RAPGEF4/THBS1/ADGRE3/PDE3B/PEX5L/ADGRG6/NOS1/GPR65/ADGRL4/ADGRE1/OPRM1/PDE3A	12
GO:0097485	BP	GO:0097485	neuron projection guidance	14/316	0.000283442	0.0442065	0.0404209	UNC5C/LAMA2/ZSWIM6/DCC/SEMA6A/KIF3A/CNTN6/NRCAM/DAB1/EPHA6/SEMA5A/LAMA1/SEMA3C/FLRT2	14
GO:0007215	BP	GO:0007215	glutamate receptor signaling pathway	8/316	0.000297563	0.0442065	0.0404209	FRRS1L/GRIN3A/GRID2/GRM7/ACTN2/GRIA4/OPRM1/LRRC7	8
GO:0019933	BP	GO:0019933	cAMP-mediated signaling	11/316	0.000309791	0.0442065	0.0404209	RAPGEF4/ADGRE3/PDE3B/PEX5L/ADGRG6/NOS1/GPR65/ADGRL4/ADGRE1/OPRM1/PDE3A	11
GO:0015711	BP	GO:0015711	organic anion transport	20/316	0.00031558	0.0442065	0.0404209	ABCC11/AQP9/THBS1/SLC6A20/SLC36A1/SLCO1A2/SLC6A15/GRM7/SLC17A4/ANO4/SLC11A1/IL1B/SLC17A6/SLC1A3/SLC36A4/SLC35B4/XKR4/ATP8B4/NTRK2/ABCA12	20
GO:0016887	MF	GO:0016887	ATPase activity	17/310	0.00176307	0.0467656	0.0405755	ABCC11/SHOC1/MYO3A/ABCA8/KIF3A/DNAH3/ABCA13/AFG1L/CENPE/KIF20B/ATAD5/HELB/ABCA6/TDRD9/ABCC9/MCM9/ABCA12	17
GO:0019955	MF	GO:0019955	cytokine binding	8/310	0.00188419	0.0467656	0.0405755	THBS1/CSF3R/TNFRSF1B/IL5RA/A2M/IL1R2/CXCR2/IL36RN	8
GO:0005326	MF	GO:0005326	neurotransmitter transmembrane transporter activity	5/310	0.0019406	0.0467656	0.0405755	SLC6A20/SLC36A1/SLC6A15/SLC17A6/SLC1A3	5
GO:0042626	MF	GO:0042626	ATPase-coupled transmembrane transporter activity	7/310	0.00211324	0.0467656	0.0405755	ABCC11/ABCA8/ABCA13/ATP6V0A4/ABCA6/ABCC9/ABCA12	7
GO:0038024	MF	GO:0038024	cargo receptor activity	6/310	0.00215361	0.0467656	0.0405755	FPR2/CD163/MRC1/MSR1/CUBN/SORL1	6
GO:0015179	MF	GO:0015179	L-amino acid transmembrane transporter activity	5/310	0.00250367	0.0467656	0.0405755	SLC6A20/SLC36A1/SLC17A6/SLC1A3/SLC36A4	5
GO:0005229	MF	GO:0005229	intracellular calcium activated chloride channel activity	3/310	0.00251727	0.0467656	0.0405755	ANO4/ANO5/CLCA2	3
GO:0030169	MF	GO:0030169	low-density lipoprotein particle binding	3/310	0.00251727	0.0467656	0.0405755	THBS1/MSR1/SORL1	3
GO:0061778	MF	GO:0061778	intracellular chloride channel activity	3/310	0.00251727	0.0467656	0.0405755	ANO4/ANO5/CLCA2	3
GO:0005244	MF	GO:0005244	voltage-gated ion channel activity	10/310	0.00254786	0.0467656	0.0405755	GRIN3A/KCNQ3/KCNJ2/KCNA1/KCNK12/SCN7A/OPRM1/KCNH5/CACNB4/SCN2A	10
GO:0022832	MF	GO:0022832	voltage-gated channel activity	10/310	0.00254786	0.0467656	0.0405755	GRIN3A/KCNQ3/KCNJ2/KCNA1/KCNK12/SCN7A/OPRM1/KCNH5/CACNB4/SCN2A	10
GO:0001764	BP	GO:0001764	neuron migration	10/316	0.000349784	0.0461882	0.0422328	DCC/SEMA6A/NRCAM/DAB1/KIF20B/GPM6A/CTNNA2/NTRK3/NTRK2/FLRT2	10
GO:0010001	BP	GO:0010001	glial cell differentiation	12/316	0.000356105	0.0461882	0.0422328	C5AR1/LAMA2/FPR2/PTPRZ1/TNFRSF1B/ADGRG6/IL1B/DAB1/ROR1/TLR4/NTRK3/NTRK2	12
