# Supplementary material for: Ocular surface immune transcriptome and tear cytokines in corneal infection patients
Source: Front Cell Infect Microbiol. 2024 Apr 17;14:1346821. doi: 10.3389/fcimb.2024.1346821 (PMC11061372; doi:10.3389/fcimb.2024.1346821)
Supplement: Supplementary file 7 [file Table_6.xlsx]

## Sheet: Sheet1
Table S6. Significant differentially expressed genes in the conjunctiva associated with corneal infection.
	ENSEMBL	baseMean	log2FoldChange	lfcSE	stat	pvalue	padj	ENTREZID	SYMBOL
254	ENSG00000140678	854.959	10.4189	1.92229	4.59552	4.3168e-06	0.00235585	3687	ITGAX
337	ENSG00000163563	852.715	10.4149	1.97111	4.47967	7.47601e-06	0.00235585	4332	MNDA
149	ENSG00000115956	844.806	10.4017	1.93807	4.54921	5.3847e-06	0.00235585	5341	PLEK
182	ENSG00000124731	767.296	10.2628	1.9513	4.44724	8.69804e-06	0.00235585	54210	TREM1
380	ENSG00000173559	1898.99	10.1412	1.8953	4.51446	6.34787e-06	0.00235585	64859	NABP1
400	ENSG00000181381	703.92	10.1384	1.83144	4.67035	3.00692e-06	0.00235585	91351	DDX60L
130	ENSG00000111913	688.7	10.1071	1.91448	4.45138	8.53187e-06	0.00235585	9750	RIPOR2
153	ENSG00000116741	672.364	10.0724	1.95515	4.34109	1.4178e-05	0.00242598	5997	RGS2
100	ENSG00000103569	659.961	10.0455	1.94795	4.34332	1.40345e-05	0.00242598	366	AQP9
407	ENSG00000184557	590.849	9.88608	1.9649	4.22469	2.39266e-05	0.00254927	9021	SOCS3
338	ENSG00000163625	586.263	9.87508	1.77072	4.68179	2.84384e-06	0.00235585	23001	WDFY3
233	ENSG00000135636	546.085	9.77237	1.89945	4.3104	1.62957e-05	0.00242598	8291	DYSF
309	ENSG00000155926	532.894	9.73717	1.83556	4.44126	8.94325e-06	0.00235585	6503	SLA
44	ENSG00000073756	510.924	9.67666	1.97444	4.09823	4.16329e-05	0.00292763	5743	PTGS2
280	ENSG00000146592	495.86	9.63336	1.87037	4.3031	1.68427e-05	0.00242598	9586	CREB5
313	ENSG00000157551	475.391	9.57255	1.87082	4.26957	1.95852e-05	0.00242598	3772	KCNJ15
95	ENSG00000102445	449.424	9.49179	1.85426	4.26415	2.00666e-05	0.00242598	80183	RUBCNL
11	ENSG00000011422	430.599	9.43013	1.8445	4.25327	2.10674e-05	0.00242598	5329	PLAUR
283	ENSG00000147454	1089.56	9.33935	1.87647	4.13243	3.58941e-05	0.00285178	51312	SLC25A37
87	ENSG00000100731	385.808	9.27183	1.7354	4.42945	9.44755e-06	0.00235585	22990	PCNX1
180	ENSG00000123689	1014.7	9.23846	1.99545	3.83547	0.000125327	0.00439026	50486	G0S2
449	ENSG00000224397	375.302	9.23195	1.88842	4.04941	5.13477e-05	0.00300897	100506115	SMIM25
288	ENSG00000149177	371.676	9.21866	1.73356	4.40347	1.06533e-05	0.00235585	5795	PTPRJ
235	ENSG00000136040	366.962	9.19982	1.8517	4.11236	3.91642e-05	0.00285178	10154	PLXNC1
361	ENSG00000168010	353.937	9.14769	1.87399	4.03564	5.44544e-05	0.00313871	89849	ATG16L2
366	ENSG00000169554	339.585	9.08709	1.70421	4.4021	1.07206e-05	0.00235585	9839	ZEB2
97	ENSG00000103313	338.243	9.08186	2.04793	3.66072	0.000251505	0.00523249	4210	MEFV
239	ENSG00000136167	911.065	9.08104	1.86671	4.01565	5.92811e-05	0.00330845	3936	LCP1
52	ENSG00000077238	330.912	9.05064	1.86836	3.99586	6.44609e-05	0.00344783	3566	IL4R
112	ENSG00000106948	305.632	8.93605	1.78456	4.11927	3.80069e-05	0.00285178	80709	AKNA
192	ENSG00000126262	821.766	8.93481	2.0454	3.59336	0.000326442	0.00582625	2867	FFAR2
321	ENSG00000160712	300.583	8.91203	1.80343	4.06285	4.84771e-05	0.00296875	3570	IL6R
335	ENSG00000163421	299.44	8.90635	1.96335	3.72903	0.00019222	0.00485142	60675	PROK2
352	ENSG00000166501	298.1	8.89955	1.79459	4.07591	4.5834e-05	0.00296875	5579	PRKCB
209	ENSG00000131873	295.252	8.88623	1.91913	3.80447	0.00014211	0.00446124	22856	CHSY1
176	ENSG00000123146	294.987	8.88541	1.87938	3.8845	0.000102541	0.00416406	976	ADGRE5
101	ENSG00000104093	292.894	8.87415	1.69368	4.30375	1.67931e-05	0.00242598	23312	DMXL2
107	ENSG00000105483	289.086	8.85557	1.76698	4.11471	3.87671e-05	0.00285178	22900	CARD8
434	ENSG00000198814	284.785	8.83485	1.8496	3.91972	8.86534e-05	0.00383599	2710	GK
33	ENSG00000067182	283.825	8.82959	1.84165	3.93376	8.36279e-05	0.00376969	7132	TNFRSF1A
169	ENSG00000119922	281.732	8.81856	1.91799	3.77145	0.000162303	0.00449337	3433	IFIT2
170	ENSG00000120738	278.818	8.80401	1.90917	3.78126	0.000156039	0.00449337	1958	EGR1
139	ENSG00000114127	277.787	8.79835	1.61704	4.46085	8.16355e-06	0.00235585	54464	XRN1
475	ENSG00000284669	276.816	8.79357	1.86624	3.86264	0.000112168	0.00428678	NA	NA
409	ENSG00000184730	276.277	8.79	1.9328	3.72778	0.000193174	0.00485142	55911	APOBR
304	ENSG00000153310	274.863	8.78421	1.74175	4.13334	3.57532e-05	0.00285178	51571	FAM49B
18	ENSG00000033327	274.726	8.78254	1.77316	4.05919	4.92424e-05	0.00296875	9846	GAB2
368	ENSG00000169894	276.155	8.78117	1.65879	4.33822	1.43643e-05	0.00242598	4584	MUC3A
437	ENSG00000203710	274.212	8.77999	1.88445	3.8181	0.000134483	0.0044532	1378	CR1
1	ENSG00000000938	270.359	8.75938	1.87999	3.8162	0.000135521	0.0044532	2268	FGR
234	ENSG00000135837	268.282	8.74794	1.57374	4.55157	5.32476e-06	0.00235585	9857	CEP350
455	ENSG00000232931	266.162	8.7364	1.69132	4.22832	2.35447e-05	0.00254927	NA	NA
332	ENSG00000163219	266.092	8.73635	1.81224	3.94616	7.94151e-05	0.00372298	9938	ARHGAP25
152	ENSG00000116701	685.793	8.67111	1.86736	3.79474	0.000147797	0.00447979	4688	NCF2
473	ENSG00000279159	252.167	8.65534	1.65936	4.26091	2.036e-05	0.00242598	NA	NA
7	ENSG00000008516	247.718	8.63299	2.01125	3.5043	0.000457811	0.00653115	64386	MMP25
137	ENSG00000113368	247.018	8.62938	1.95161	3.60954	0.000306735	0.00579828	4001	LMNB1
90	ENSG00000101236	241.373	8.59659	1.86989	3.74975	0.00017701	0.00467946	11237	RNF24
355	ENSG00000166900	240.557	8.59165	1.70446	4.11078	3.94318e-05	0.00285178	6809	STX3
261	ENSG00000143119	240.369	8.58976	1.80381	3.88333	0.000103036	0.00416406	963	CD53
402	ENSG00000182782	239.975	8.58727	1.97859	3.53904	0.000401583	0.00622729	338442	HCAR2
133	ENSG00000112195	236.255	8.56444	1.94208	3.59381	0.000325874	0.00582625	79865	TREML2
66	ENSG00000089159	236.117	8.56391	1.82612	3.82174	0.000132513	0.0044532	5829	PXN
302	ENSG00000153179	231.263	8.53457	1.86108	3.73417	0.000188333	0.00483343	283349	RASSF3
287	ENSG00000148400	225.919	8.50093	1.86081	3.71665	0.000201885	0.00489616	4851	NOTCH1
411	ENSG00000185219	224.831	8.49262	1.69355	4.07881	4.52674e-05	0.00296875	353274	ZNF445
252	ENSG00000140443	223.546	8.48782	1.63996	4.20916	2.56327e-05	0.00265073	3480	IGF1R
395	ENSG00000179388	223.815	8.48724	1.93668	3.56397	0.00036529	0.00622729	1960	EGR3
134	ENSG00000112303	220.067	8.46372	1.79171	3.83921	0.000123431	0.00439026	8875	VNN2
55	ENSG00000079277	217.349	8.4448	1.7825	3.84844	0.000118872	0.00439026	8569	MKNK1
54	ENSG00000078674	217.001	8.44273	1.58537	4.32566	1.52073e-05	0.00242598	5108	PCM1
64	ENSG00000087157	215.525	8.43303	1.86803	3.66594	0.000246434	0.00520291	9489	PGS1
272	ENSG00000144655	215.372	8.43222	1.87024	3.66115	0.000251082	0.00523249	64651	CSRNP1
163	ENSG00000119314	214.276	8.42203	1.64485	4.15665	3.22942e-05	0.00285178	9991	PTBP3
439	ENSG00000204131	210.611	8.39983	1.79837	3.78946	0.000150974	0.00449337	340527	NHSL2
123	ENSG00000109756	209.921	8.39562	1.65214	4.12233	3.75051e-05	0.00285178	9693	RAPGEF2
99	ENSG00000103381	208.285	8.38329	1.7585	3.86598	0.000110643	0.00428678	55313	CPPED1
382	ENSG00000174125	206.82	8.37336	1.81529	3.73957	0.000184339	0.00483343	7096	TLR1
438	ENSG00000203747	205.237	8.36249	1.86581	3.63248	0.000280708	0.00558328	2214	FCGR3A
70	ENSG00000090376	204.556	8.35834	1.66676	4.06379	4.82825e-05	0.00296875	11213	IRAK3
30	ENSG00000065135	203.128	8.34943	1.69327	3.9949	6.47204e-05	0.00344783	2773	GNAI3
129	ENSG00000111859	203.372	8.34901	1.70258	3.97281	7.10296e-05	0.00356772	4739	NEDD9
216	ENSG00000133574	203.221	8.34715	1.86177	3.63213	0.000281091	0.00558328	55303	GIMAP4
381	ENSG00000173757	202.815	8.34547	1.77628	3.806	0.000141233	0.00446124	6777	STAT5B
258	ENSG00000141526	201.444	8.33628	1.77403	3.80564	0.000141435	0.00446124	9123	SLC16A3
306	ENSG00000155629	201.506	8.33548	1.78673	3.77814	0.000158004	0.00449337	118788	PIK3AP1
16	ENSG00000027697	200.795	8.3312	1.70453	3.95783	7.56323e-05	0.00364278	3459	IFNGR1
207	ENSG00000131263	199.343	8.32147	1.68027	4.00918	6.09304e-05	0.00334736	51132	RLIM
51	ENSG00000077157	197.943	8.30591	1.63355	4.11431	3.88337e-05	0.00285178	4660	PPP1R12B
198	ENSG00000127947	197.013	8.30411	1.75476	3.8291	0.000128611	0.00439026	5782	PTPN12
24	ENSG00000048740	196.641	8.30212	1.76528	3.80514	0.000141724	0.00446124	10659	CELF2
17	ENSG00000032219	196.309	8.29894	1.6272	4.12609	3.68986e-05	0.00285178	5926	ARID4A
413	ENSG00000185862	195.975	8.29539	1.7849	3.75955	0.000170217	0.00460371	2124	EVI2B
406	ENSG00000184432	196.91	8.29385	1.59874	4.19637	2.71229e-05	0.00272469	9276	COPB2
78	ENSG00000095787	194.84	8.28635	1.60358	4.17903	2.92754e-05	0.00285178	51322	WAC
426	ENSG00000197405	194.083	8.28224	1.8873	3.54861	0.000387268	0.00622729	728	C5AR1
257	ENSG00000141506	189.476	8.24742	1.81656	3.66762	0.000244819	0.00520291	23533	PIK3R5
342	ENSG00000163823	189.304	8.24604	1.919	3.47111	0.000518307	0.0070091	1230	CCR1
201	ENSG00000128512	188.787	8.24072	1.67244	3.97966	6.90125e-05	0.00353061	9732	DOCK4
340	ENSG00000163739	187.374	8.23188	1.83973	3.61298	0.000302694	0.00575282	2919	CXCL1
41	ENSG00000072786	515.35	8.22778	1.82036	3.64918	0.000263079	0.00537782	6793	STK10
277	ENSG00000145703	185.363	8.21632	1.74444	3.80143	0.000143862	0.00447628	10788	IQGAP2
50	ENSG00000077150	185.086	8.21385	1.80462	3.67328	0.000239454	0.00518471	4791	NFKB2
106	ENSG00000105339	499.335	8.21121	1.74142	3.80507	0.000141761	0.00446124	22898	DENND3
466	ENSG00000259379	183.503	8.20032	1.95491	3.38397	0.000714462	0.00813211	NA	NA
285	ENSG00000147526	183.114	8.19392	1.60842	4.10897	3.97432e-05	0.00285178	6867	TACC1
339	ENSG00000163660	492.397	8.19126	1.72983	3.81904	0.000133975	0.0044532	57018	CCNL1
362	ENSG00000168214	181.13	8.18222	1.68196	3.92237	8.7684e-05	0.00383599	3516	RBPJ
290	ENSG00000149311	179.524	8.16342	1.65341	3.97872	6.92867e-05	0.00353061	472	ATM
403	ENSG00000183023	178.825	8.16216	1.74371	3.77196	0.000161971	0.00449337	6546	SLC8A1
243	ENSG00000137462	177.756	8.15599	1.8393	3.57256	0.000353506	0.00614452	7097	TLR2
314	ENSG00000157764	178.596	8.15449	1.66624	3.94272	8.05611e-05	0.00372701	673	BRAF
329	ENSG00000162747	966.817	8.15159	1.67622	3.91752	8.94629e-05	0.00383599	2215	FCGR3B
363	ENSG00000168404	175.679	8.13731	1.77804	3.68515	0.000228566	0.00505434	197259	MLKL
144	ENSG00000115165	175.414	8.13713	1.78125	3.67842	0.000234683	0.00512512	9595	CYTIP
282	ENSG00000147251	175.038	8.1325	1.76736	3.70469	0.000211646	0.00497984	139818	DOCK11
307	ENSG00000155744	174.311	8.12788	1.75961	3.7184	0.000200487	0.00489616	285172	FAM126B
88	ENSG00000100784	174.715	8.12347	1.68158	3.88832	0.000100942	0.00416406	9252	RPS6KA5
26	ENSG00000054523	174.114	8.12298	1.59839	4.09039	4.30653e-05	0.00296875	23095	KIF1B
432	ENSG00000198625	173.504	8.1213	1.64998	3.96146	7.44943e-05	0.0036378	4194	MDM4
5	ENSG00000006459	173.844	8.11968	1.6067	4.06716	4.75888e-05	0.00296875	80853	KDM7A
151	ENSG00000116337	173	8.11739	1.85179	3.52763	0.000419293	0.00638641	271	AMPD2
266	ENSG00000143376	172.913	8.10726	1.60531	4.06295	4.84569e-05	0.00296875	81609	SNX27
326	ENSG00000162511	171.168	8.10167	1.79195	3.63666	0.000276191	0.00554907	7805	LAPTM5
334	ENSG00000163349	170.914	8.10061	1.63729	3.97952	6.90531e-05	0.00353061	204851	HIPK1
191	ENSG00000125810	171.012	8.1	1.88459	3.45701	0.0005462	0.00730205	22918	CD93
73	ENSG00000091317	170.465	8.09582	1.73144	3.76037	0.000169659	0.00460371	54918	CMTM6
365	ENSG00000169429	453.084	8.07415	1.9115	3.39482	0.000686747	0.0080784	3576	CXCL8
248	ENSG00000139132	167.681	8.07273	1.71473	3.78354	0.000154611	0.00449337	121512	FGD4
297	ENSG00000151948	165.619	8.05414	1.87664	3.44722	0.000566384	0.00742511	144423	GLT1D1
300	ENSG00000152926	165.271	8.0496	1.68769	3.83046	0.000127906	0.00439026	51351	ZNF117
91	ENSG00000101265	445.286	8.04752	1.81891	3.55298	0.000380888	0.00622729	9770	RASSF2
197	ENSG00000127946	164.891	8.04738	1.80355	3.58315	0.00033947	0.00595837	3092	HIP1
450	ENSG00000225889	165.219	8.04707	1.84918	3.49458	0.000474804	0.00667764	NA	NA
125	ENSG00000111144	164.081	8.04006	1.71512	3.76365	0.000167451	0.00459966	4048	LTA4H
203	ENSG00000128815	163.996	8.03901	1.66695	3.87176	0.000108052	0.00428678	57705	WDFY4
10	ENSG00000011198	162.726	8.03103	1.74536	3.69327	0.00022139	0.00505434	51099	ABHD5
168	ENSG00000119900	162.64	8.02696	1.67564	3.84451	0.000120795	0.00439026	79627	OGFRL1
319	ENSG00000160593	884.764	8.02392	1.55918	4.12972	3.63212e-05	0.00285178	120425	JAML
131	ENSG00000112062	162.015	8.02059	1.71443	3.7538	0.000174173	0.00463933	1432	MAPK14
274	ENSG00000144747	161.634	8.01632	1.58545	4.05648	4.9817e-05	0.00296875	7110	TMF1
67	ENSG00000089351	160.681	8.00931	1.84636	3.47947	0.000502411	0.00688481	57655	GRAMD1A
373	ENSG00000171236	160.569	8.00901	1.9481	3.29759	0.000975173	0.00881387	116844	LRG1
124	ENSG00000110876	160.298	8.00661	1.90416	3.37242	0.000745096	0.00817571	6404	SELPLG
21	ENSG00000038427	160.453	8.00556	1.82691	3.51445	0.000440665	0.00646095	1462	VCAN
343	ENSG00000164199	160.771	8.00176	1.88002	3.41315	0.00064216	0.00789453	84059	ADGRV1
476	ENSG00000285219	159.957	7.99573	1.82423	3.51424	0.000441021	0.00646095	100506207	LOC100506207
12	ENSG00000015285	158.325	7.98793	1.92259	3.33038	0.000867282	0.00863842	7454	WAS
108	ENSG00000105835	3506.05	7.97192	1.2894	4.95344	7.29137e-07	0.00235585	10135	NAMPT
35	ENSG00000067334	155.909	7.968	1.6521	3.8636	0.00011173	0.00428678	30836	DNTTIP2
161	ENSG00000118849	154.116	7.95241	1.71404	3.71487	0.00020331	0.00489616	5918	RARRES1
457	ENSG00000235568	154.194	7.95026	1.87309	3.39828	0.000678103	0.00805477	150372	NFAM1
178	ENSG00000123405	152.58	7.93528	1.93884	3.27532	0.00105544	0.00911347	4778	NFE2
228	ENSG00000135048	152.228	7.93251	1.60828	3.9468	7.92018e-05	0.00372298	23670	CEMIP2
358	ENSG00000167173	150.704	7.91759	1.78844	3.54087	0.000398816	0.00622729	56905	C15orf39
308	ENSG00000155903	150.308	7.9159	1.69475	3.73562	0.000187254	0.00483343	5922	RASA2
86	ENSG00000100504	150.059	7.91054	1.67656	3.77295	0.000161327	0.00449337	5836	PYGL
470	ENSG00000273079	149.48	7.89587	1.858	3.3966	0.000682277	0.00807705	2904	GRIN2B
80	ENSG00000096968	148.158	7.89055	1.63911	3.84695	0.000119596	0.00439026	3717	JAK2
478	ENSG00000286813	147.761	7.89001	1.85148	3.4054	0.000660675	0.00795525	NA	NA
268	ENSG00000143669	825.008	7.8812	1.47285	4.27487	1.91246e-05	0.00242598	1130	LYST
113	ENSG00000107201	146.76	7.87985	1.78706	3.52248	0.000427526	0.00638641	23586	DDX58
347	ENSG00000165029	145.982	7.87589	1.69854	3.70373	0.000212451	0.00497984	19	ABCA1
19	ENSG00000033800	145.56	7.87113	1.6557	3.79669	0.00014664	0.00447979	8554	PIAS1
211	ENSG00000132334	392.343	7.86444	1.80259	3.48359	0.000494738	0.00682156	5791	PTPRE
433	ENSG00000198734	144.493	7.85733	1.73178	3.62192	0.00029242	0.00568039	2153	F5
200	ENSG00000128340	143.252	7.84478	1.8988	3.29673	0.00097819	0.00881387	5880	RAC2
480	ENSG00000287736	143.371	7.84452	1.93666	3.23215	0.00122864	0.00957846	100302522	PTCSC1
371	ENSG00000170345	753.961	7.8424	1.63229	3.83353	0.000126317	0.00439026	2353	FOS
370	ENSG00000170006	383.747	7.83326	1.8245	3.42466	0.000615566	0.00775746	201799	TMEM154
281	ENSG00000146828	142.053	7.83207	1.78391	3.50191	0.000461933	0.00654901	56996	SLC12A9
28	ENSG00000061987	142.741	7.83018	1.63007	3.83126	0.00012749	0.00439026	23041	MON2
378	ENSG00000173064	142.227	7.82914	1.59748	3.90876	9.27699e-05	0.00392987	283450	HECTD4
460	ENSG00000243797	140.77	7.81907	1.9318	3.2271	0.00125051	0.00965001	NA	NA
346	ENSG00000165025	139.446	7.80737	1.69046	3.68089	0.000232423	0.0051075	6850	SYK
404	ENSG00000183091	140.15	7.80138	1.84986	3.36048	0.00077808	0.00838541	4703	NEB
47	ENSG00000074803	139.059	7.79939	1.87064	3.32209	0.000893469	0.00872969	6557	SLC12A1
468	ENSG00000272168	138.887	7.78978	1.91777	3.23543	0.0012146	0.00953973	NA	NA
276	ENSG00000145495	137.367	7.7804	1.59019	3.89604	9.77782e-05	0.00409272	10299	MARCHF6
458	ENSG00000235750	136.862	7.77977	1.67515	3.69805	0.00021726	0.00505309	9674	KIAA0040
187	ENSG00000125538	1170.81	7.7792	1.64238	3.77151	0.000162261	0.00449337	3553	IL1B
181	ENSG00000123700	136.894	7.77891	1.82044	3.40244	0.000667878	0.00801438	3759	KCNJ2
42	ENSG00000072952	135.424	7.76242	1.84778	3.34318	0.000828248	0.0085138	10335	MRVI1
333	ENSG00000163346	135.12	7.7616	1.71332	3.60507	0.000312063	0.00580284	57326	PBXIP1
75	ENSG00000092108	135.972	7.75961	1.71584	3.59861	0.000319918	0.00580284	23256	SCFD1
4	ENSG00000005893	135.056	7.75708	1.62617	3.7955	0.000147347	0.00447979	3920	LAMP2
146	ENSG00000115271	359.324	7.73913	1.88269	3.26881	0.00107999	0.00917213	25801	GCA
369	ENSG00000169896	133.028	7.73829	1.83498	3.35336	0.000798381	0.00845515	3684	ITGAM
117	ENSG00000108219	132.463	7.72742	1.59192	3.85852	0.000114076	0.0043128	81619	TSPAN14
13	ENSG00000018280	356.662	7.7274	1.82765	3.36084	0.000777071	0.00838541	6556	SLC11A1
448	ENSG00000217128	131.551	7.72572	1.65282	3.71532	0.000202945	0.00489616	96459	FNIP1
159	ENSG00000118260	131.761	7.72033	1.64142	3.73783	0.000185615	0.00483343	1385	CREB1
238	ENSG00000166825	37.14	6.74264	1.665	3.44904	0.000562589	0.00860847	290	ANPEP
141	ENSG00000114541	131.108	7.71371	1.59637	3.83918	0.000123444	0.00439026	23150	FRMD4B
452	ENSG00000229140	131.555	7.71115	1.84286	3.32429	0.000886453	0.00872969	137196	CCDC26
446	ENSG00000215386	131.377	7.7078	1.87672	3.26252	0.00110426	0.00926227	388815	MIR99AHG
245	ENSG00000137841	130.146	7.70739	1.77779	3.44384	0.000573521	0.00744096	5330	PLCB2
231	ENSG00000135250	129.429	7.70042	1.69142	3.61558	0.000299674	0.00572681	6733	SRPK2
408	ENSG00000184634	128.723	7.68934	1.73911	3.51007	0.000447994	0.00653115	9968	MED12
418	ENSG00000188897	354.505	7.68493	1.8936	3.22136	0.00127583	0.00968862	400499	LOC400499
147	ENSG00000115590	699.504	7.68434	1.65218	3.69171	0.000222751	0.00505434	7850	IL1R2
236	ENSG00000136051	127.57	7.68188	1.65418	3.68577	0.000228016	0.00505434	23325	WASHC4
20	ENSG00000038382	129.05	7.67972	1.61254	3.7796	0.00015708	0.00449337	7204	TRIO
223	ENSG00000134480	127.865	7.67612	1.69331	3.5972	0.000321659	0.00580284	902	CCNH
263	ENSG00000143207	126.09	7.66472	1.76634	3.44201	0.000577409	0.00746386	64326	COP1
69	ENSG00000089916	125.491	7.65407	1.64178	3.69667	0.00021845	0.00505309	55668	GPATCH2L
477	ENSG00000286215	126.163	7.65037	1.88075	3.22499	0.00125977	0.00965001	NA	NA
79	ENSG00000096060	125.165	7.65011	1.69883	3.5702	0.000356714	0.00614807	2289	FKBP5
375	ENSG00000172183	124.509	7.64651	1.7124	3.5398	0.00040043	0.00622729	3669	ISG20
467	ENSG00000261371	342.101	7.63795	1.78354	3.39381	0.000689284	0.0080784	5175	PECAM1
356	ENSG00000166987	123.915	7.63609	1.67363	3.61556	0.000299697	0.00572681	114785	MBD6
416	ENSG00000187391	124.145	7.62971	1.84842	3.27022	0.00107465	0.00916001	9863	MAGI2
63	ENSG00000085063	123.33	7.62866	1.60913	3.75587	0.00017274	0.00463628	966	CD59
401	ENSG00000181631	123.189	7.62688	1.87462	3.22301	0.00126852	0.00965389	53829	P2RY13
469	ENSG00000272888	123.451	7.62646	1.60062	3.77448	0.000160342	0.00449337	NA	NA
31	ENSG00000065882	122.512	7.62177	1.67826	3.59706	0.00032183	0.00580284	23216	TBC1D1
8	ENSG00000009790	122.283	7.61729	1.81121	3.33055	0.000866733	0.00863842	80342	TRAF3IP3
229	ENSG00000135074	122.604	7.61587	1.78175	3.38481	0.000712263	0.00813211	8728	ADAM19
205	ENSG00000130449	122.549	7.6152	1.62638	3.70777	0.000209095	0.00496743	57688	ZSWIM6
259	ENSG00000142102	121.162	7.60321	1.87692	3.20645	0.00134382	0.00986768	80162	PGGHG
140	ENSG00000114354	121.439	7.59782	1.61607	3.72067	0.000198693	0.00489616	10342	TFG
210	ENSG00000132155	120.354	7.59777	1.71549	3.505	0.0004566	0.00653115	5894	RAF1
71	ENSG00000090863	120.413	7.59385	1.59276	3.77262	0.000161541	0.00449337	2734	GLG1
322	ENSG00000160785	120.153	7.58951	1.7129	3.50549	0.000455767	0.00653115	9673	SLC25A44
3	ENSG00000005020	119.91	7.58402	1.7535	3.42119	0.00062348	0.00779709	8935	SKAP2
454	ENSG00000231721	119.351	7.5837	1.73615	3.45519	0.000549915	0.00732387	378805	LINC-PINT
38	ENSG00000068366	118.946	7.57697	1.79583	3.33663	0.000848009	0.00861932	2182	ACSL4
479	ENSG00000287195	118.052	7.56646	1.82002	3.28651	0.00101438	0.00900649	NA	NA
128	ENSG00000111817	118.525	7.56535	1.70607	3.50536	0.000455996	0.00653115	29940	DSE
298	ENSG00000152223	118.978	7.56341	1.64216	3.64061	0.000271997	0.00549621	57724	EPG5
264	ENSG00000143226	950.938	7.56125	1.52466	3.91976	8.8639e-05	0.00383599	2212	FCGR2A
98	ENSG00000103342	118.064	7.55787	1.61903	3.68918	0.000224977	0.00505434	2935	GSPT1
22	ENSG00000039319	116.93	7.55623	1.65649	3.60476	0.000312439	0.00580284	9765	ZFYVE16
445	ENSG00000215114	116.824	7.55226	1.73243	3.44446	0.000572208	0.00744096	137886	UBXN2B
202	ENSG00000128585	117.007	7.5467	1.61657	3.6879	0.000226116	0.00505434	4289	MKLN1
387	ENSG00000175782	117.013	7.53904	1.69065	3.52178	0.000428667	0.00638641	55508	SLC35E3
179	ENSG00000123609	115.484	7.53569	1.73752	3.42483	0.000615184	0.00775746	9111	NMI
253	ENSG00000140538	116.438	7.53496	1.83711	3.23879	0.0012004	0.00949512	4916	NTRK3
39	ENSG00000070061	115.912	7.53031	1.68798	3.52217	0.000428027	0.00638641	8518	ELP1
294	ENSG00000151491	114.88	7.51965	1.63691	3.62554	0.000288355	0.00563254	2059	EPS8
29	ENSG00000064012	113.98	7.51722	1.67671	3.53803	0.000403131	0.00622729	841	CASP8
177	ENSG00000123338	114.338	7.51083	1.66119	3.56725	0.000360744	0.0061872	3071	NCKAP1L
286	ENSG00000147894	113.361	7.509	1.82371	3.24835	0.00116078	0.00933938	203228	C9orf72
72	ENSG00000091137	305.881	7.50595	1.82833	3.23847	0.00120174	0.00949512	5172	SLC26A4
49	ENSG00000077097	113.065	7.4979	1.58584	3.72859	0.000192556	0.00485142	7155	TOP2B
6	ENSG00000006652	112.174	7.49291	1.79188	3.29707	0.000976998	0.00881387	3475	IFRD1
323	ENSG00000161638	112.537	7.49096	1.70334	3.4673	0.000525706	0.00708192	3678	ITGA5
345	ENSG00000164715	111.629	7.48787	1.63184	3.61733	0.000297655	0.00572681	22853	LMTK2
62	ENSG00000084676	306.36	7.48411	1.66704	3.5387	0.000402104	0.00622729	8648	NCOA1
247	ENSG00000138081	111.145	7.484	1.62477	3.6307	0.000282658	0.00558328	80204	FBXO11
271	ENSG00000144452	112.022	7.48189	1.60889	3.66522	0.000247123	0.00520291	26154	ABCA12
384	ENSG00000174485	111.663	7.47795	1.65851	3.55319	0.000380586	0.00622729	10260	DENND4A
34	ENSG00000067208	110.547	7.46667	1.6814	3.4981	0.000468592	0.00661674	7813	EVI5
160	ENSG00000118263	109.819	7.46022	1.66715	3.52413	0.000424878	0.00638641	8609	KLF7
208	ENSG00000131355	109.862	7.46003	1.78238	3.2962	0.000980038	0.00881387	84658	ADGRE3
390	ENSG00000176915	109.395	7.45821	1.59262	3.68778	0.000226215	0.00505434	23141	ANKLE2
157	ENSG00000117500	110.138	7.45463	1.68244	3.48878	0.000485227	0.00676848	50999	TMED5
350	ENSG00000166233	109.682	7.4546	1.65923	3.53758	0.000403818	0.00622729	25820	ARIH1
246	ENSG00000138002	110.794	7.45322	1.78409	3.28921	0.00100469	0.00898855	26160	IFT172
265	ENSG00000143322	109.602	7.45096	1.78816	3.28046	0.0010364	0.0090646	27	ABL2
420	ENSG00000196083	299.157	7.44593	1.74432	3.36003	0.000779337	0.00838541	3556	IL1RAP
292	ENSG00000150527	109.228	7.44529	1.61622	3.62593	0.000287919	0.00563254	4253	MIA2
189	ENSG00000125735	107.793	7.43739	1.78713	3.27476	0.00105754	0.00911347	8740	TNFSF14
195	ENSG00000127507	570.039	7.43664	1.59346	3.67232	0.000240361	0.00518471	30817	ADGRE2
412	ENSG00000185728	107.196	7.42795	1.65739	3.52541	0.000422828	0.00638641	253943	YTHDF3
213	ENSG00000132780	107.888	7.42792	1.59778	3.65692	0.000255261	0.00527941	4678	NASP
289	ENSG00000149231	107.647	7.42686	1.66734	3.50372	0.000458815	0.00653115	79780	CCDC82
249	ENSG00000139436	107.454	7.42459	1.63015	3.58227	0.000340624	0.00595837	9815	GIT2
471	ENSG00000273319	107.016	7.42344	1.77168	3.29544	0.000982661	0.00881387	NA	NA
82	ENSG00000099308	106.468	7.419	1.81604	3.2125	0.00131583	0.00978271	23031	MAST3
36	ENSG00000068024	106.501	7.41522	1.72733	3.3753	0.000737346	0.00817571	9759	HDAC4
212	ENSG00000132530	106.527	7.41501	1.75769	3.31689	0.000910259	0.00874642	54739	XAF1
25	ENSG00000052841	107.045	7.41452	1.62432	3.58893	0.000332043	0.00589627	55761	TTC17
423	ENSG00000196663	286.848	7.41298	1.80383	3.2309	0.001234	0.009599	9895	TECPR2
299	ENSG00000152332	105.605	7.4067	1.59872	3.64151	0.000271044	0.00549621	127933	UHMK1
278	ENSG00000145868	105.986	7.40583	1.61808	3.5974	0.00032141	0.00580284	81545	FBXO38
353	ENSG00000166523	104.615	7.39406	1.78675	3.25122	0.00114912	0.0093242	26253	CLEC4E
9	ENSG00000010539	104.9	7.39359	1.74855	3.32198	0.000893825	0.00872969	7752	ZNF200
348	ENSG00000165071	103.95	7.38635	1.80319	3.21729	0.00129407	0.00976864	137835	TMEM71
132	ENSG00000112137	104.201	7.3849	1.78454	3.25011	0.00115359	0.0093242	221692	PHACTR1
377	ENSG00000172915	104.946	7.38109	1.72919	3.35194	0.000802483	0.00846014	26960	NBEA
185	ENSG00000124789	104.221	7.37805	1.63591	3.54121	0.0003983	0.00622729	9972	NUP153
219	ENSG00000133835	104.66	7.37452	1.63409	3.54298	0.000395628	0.00622729	3295	HSD17B4
414	ENSG00000186529	102.541	7.36442	1.77775	3.25099	0.00115002	0.0093242	4051	CYP4F3
359	ENSG00000167528	102.601	7.35607	1.647	3.50402	0.000458296	0.00653115	121274	ZNF641
443	ENSG00000214176	101.371	7.34666	1.68237	3.42475	0.00061537	0.00775746	NA	NA
93	ENSG00000101846	101.577	7.34607	1.76712	3.26018	0.00111343	0.00927331	412	STS
275	ENSG00000145390	101.801	7.34067	1.73185	3.32344	0.000889139	0.00872969	54532	USP53
143	ENSG00000115020	100.896	7.34003	1.61907	3.55456	0.000378615	0.00622729	200576	PIKFYVE
214	ENSG00000132842	100.992	7.33596	1.61019	3.57163	0.00035476	0.00614452	8546	AP3B1
459	ENSG00000243156	101.87	7.33172	1.75325	3.27777	0.00104629	0.00911347	57553	MICAL3
120	ENSG00000109323	100.176	7.32646	1.65081	3.47798	0.0005052	0.00688481	4126	MANBA
183	ENSG00000124783	100.154	7.32366	1.59099	3.607	0.000309761	0.00580284	6745	SSR1
166	ENSG00000119682	99.7238	7.32343	1.63105	3.51826	0.000434391	0.00644438	9870	AREL1
367	ENSG00000169891	99.9824	7.32086	1.70383	3.36648	0.000761343	0.0083133	9185	REPS2
60	ENSG00000084070	273.771	7.31852	1.75063	3.27514	0.00105608	0.00911347	64744	SMAP2
260	ENSG00000142347	801.24	7.31333	1.48024	3.86988	0.000108888	0.00428678	4542	MYO1F
154	ENSG00000116852	99.1974	7.31332	1.71197	3.34606	0.000819686	0.00850152	23046	KIF21B
83	ENSG00000100242	98.4321	7.30801	1.74297	3.2835	0.00102526	0.00905714	25777	SUN2
399	ENSG00000180871	774.627	7.30465	1.53892	3.71668	0.000201856	0.00489616	3579	CXCR2
351	ENSG00000166483	99.2387	7.30306	1.60724	3.55772	0.000374087	0.00622729	7465	WEE1
61	ENSG00000084112	99.2293	7.302	1.70971	3.34386	0.000826217	0.0085138	54434	SSH1
393	ENSG00000178971	98.6729	7.30032	1.70205	3.35792	0.000785303	0.00838852	80169	CTC1
122	ENSG00000109466	98.1551	7.29999	1.70594	3.35007	0.00080791	0.00847081	11275	KLHL2
81	ENSG00000099139	98.8933	7.29608	1.70403	3.35153	0.000803665	0.00846014	5125	PCSK5
127	ENSG00000111802	97.58	7.2953	1.72122	3.3176	0.00090794	0.00874642	51567	TDP2
53	ENSG00000077684	97.6661	7.28904	1.7112	3.33337	0.000858009	0.00861932	79960	JADE1
46	ENSG00000074695	97.7054	7.28673	1.61118	3.53887	0.000401847	0.00622729	3998	LMAN1
451	ENSG00000228340	97.8328	7.28348	1.76636	3.22614	0.00125473	0.00965001	284757	MIR646HG
419	ENSG00000189091	98.004	7.27691	1.67393	3.40036	0.000672973	0.00802093	23450	SF3B3
230	ENSG00000135241	96.4161	7.27489	1.70234	3.34241	0.000830556	0.0085138	50640	PNPLA8
14	ENSG00000023171	97.2823	7.27358	1.60047	3.55435	0.000378916	0.00622729	57476	GRAMD1B
349	ENSG00000166128	96.1218	7.27297	1.66876	3.40852	0.000653159	0.00791899	51762	RAB8B
237	ENSG00000136104	96.88	7.26914	1.76329	3.22363	0.00126578	0.00965389	79621	RNASEH2B
241	ENSG00000136560	95.9297	7.26859	1.69737	3.34849	0.000812535	0.00847099	10010	TANK
464	ENSG00000257621	96.3591	7.26679	1.6804	3.38123	0.00072162	0.00813211	379025	PSMA3-AS1
15	ENSG00000025293	96.8912	7.26657	1.67817	3.38559	0.000710255	0.00813211	51230	PHF20
32	ENSG00000066933	96.1416	7.26121	1.70735	3.3246	0.000885462	0.00872969	4649	MYO9A
303	ENSG00000153246	96.3646	7.25672	1.66485	3.40678	0.000657348	0.00794239	22925	PLA2R1
320	ENSG00000160613	96.41	7.256	1.69309	3.34953	0.000809497	0.00847081	9159	PCSK7
27	ENSG00000057704	94.4031	7.24733	1.71745	3.29697	0.000977357	0.00881387	57458	TMCC3
357	ENSG00000167004	94.3134	7.24339	1.62652	3.47885	0.000503566	0.00688481	2923	PDIA3
388	ENSG00000176155	93.7342	7.23172	1.68876	3.34373	0.000826593	0.0085138	284001	CCDC57
386	ENSG00000175073	93.2446	7.22862	1.63534	3.45107	0.000558361	0.00740751	80124	VCPIP1
270	ENSG00000144136	93.3573	7.22775	1.66717	3.38465	0.000712695	0.00813211	6574	SLC20A1
193	ENSG00000126822	93.1524	7.22613	1.72676	3.26691	0.00108728	0.00920717	26030	PLEKHG3
250	ENSG00000139946	93.3687	7.22327	1.69927	3.31808	0.000906383	0.00874642	57161	PELI2
255	ENSG00000141376	93.6643	7.22291	1.72086	3.27623	0.00105203	0.00911347	54828	BCAS3
398	ENSG00000179912	93.4962	7.22081	1.64114	3.43411	0.000594513	0.00759909	22864	R3HDM2
105	ENSG00000104805	92.7879	7.2202	1.70035	3.31416	0.000919177	0.00874642	4924	NUCB1
427	ENSG00000197442	92.4091	7.21937	1.66624	3.3815	0.000720901	0.00813211	4217	MAP3K5
442	ENSG00000213462	92.7522	7.21607	1.70388	3.30487	0.000950208	0.00881387	2086	ERV3-1
474	ENSG00000279765	92.4308	7.21401	1.66746	3.37583	0.000735947	0.00817571	NA	NA
417	ENSG00000188404	522.152	7.21272	1.61405	3.48673	0.000488963	0.00676848	6402	SELL
221	ENSG00000134186	253.015	7.21085	1.58144	3.55745	0.000374473	0.00622729	55119	PRPF38B
68	ENSG00000089902	91.2957	7.20323	1.66618	3.37194	0.000746417	0.00817571	23186	RCOR1
328	ENSG00000162736	90.9655	7.19353	1.6583	3.38212	0.000719299	0.00813211	23385	NCSTN
394	ENSG00000179152	91.5875	7.19303	1.68994	3.3185	0.000905029	0.00874642	285343	TCAIM
392	ENSG00000178607	91.3709	7.18923	1.70747	3.28221	0.00102998	0.00905714	2081	ERN1
410	ENSG00000185201	493.674	7.18133	1.5795	3.54313	0.000395407	0.00622729	10581	IFITM2
186	ENSG00000125257	90.9841	7.18133	1.68999	3.31148	0.000928024	0.00874642	10257	ABCC4
162	ENSG00000118900	248.233	7.18058	1.68989	3.31122	0.000928892	0.00874642	29855	UBN1
256	ENSG00000141458	90.6554	7.17963	1.59185	3.51457	0.000440472	0.00646095	4864	NPC1
184	ENSG00000124788	247.733	7.1783	1.63415	3.42278	0.000619835	0.00778336	6310	ATXN1
138	ENSG00000113649	91.1685	7.17815	1.67788	3.33349	0.000857623	0.00861932	10915	TCERG1
336	ENSG00000163545	89.9203	7.17677	1.72876	3.23457	0.00121824	0.00953973	81788	NUAK2
155	ENSG00000117000	89.6682	7.17337	1.62151	3.44642	0.000568076	0.00742511	6018	RLF
472	ENSG00000274536	490.762	7.17277	1.62076	3.44764	0.000565497	0.00742511	NA	NA
391	ENSG00000177575	90.8252	7.16835	1.67587	3.33164	0.000863367	0.00863842	9332	CD163
77	ENSG00000092439	89.9975	7.16709	1.63545	3.4132	0.000642042	0.00789453	54822	TRPM7
269	ENSG00000143815	89.134	7.16244	1.69973	3.28139	0.00103297	0.00905714	3930	LBR
206	ENSG00000130939	89.7118	7.16183	1.61644	3.45009	0.000560409	0.00740751	10277	UBE4B
262	ENSG00000143190	89.2776	7.15816	1.60798	3.46596	0.000528342	0.00709026	5451	POU2F1
279	ENSG00000146414	89.466	7.15485	1.68024	3.31494	0.000916633	0.00874642	257218	SHPRH
172	ENSG00000121390	88.716	7.14853	1.5955	3.48703	0.000488418	0.00676848	55269	PSPC1
389	ENSG00000176463	88.3216	7.14811	1.65748	3.3564	0.000789654	0.00838852	28232	SLCO3A1
85	ENSG00000100368	731.601	7.14266	1.55989	3.56286	0.000366831	0.00622729	1439	CSF2RB
396	ENSG00000179532	89.0601	7.14175	1.6963	3.27583	0.00105351	0.00911347	144132	DNHD1
2	ENSG00000003989	87.1933	7.13029	1.7292	3.20687	0.00134185	0.00986768	6542	SLC7A2
444	ENSG00000214655	87.1898	7.12411	1.62031	3.41857	0.000629522	0.00779709	23053	ZSWIM8
190	ENSG00000125772	473.146	7.12213	1.34085	4.12961	3.63386e-05	0.00285178	56261	GPCPD1
58	ENSG00000083168	717.489	7.12163	1.21166	4.56951	4.88868e-06	0.00235585	7994	KAT6A
116	ENSG00000108021	86.5597	7.11678	1.63549	3.38236	0.00071867	0.00813211	54906	TASOR2
383	ENSG00000174373	87.0086	7.11233	1.68848	3.27357	0.00106199	0.00911653	253959	RALGAPA1
110	ENSG00000106603	85.8595	7.10887	1.67328	3.30125	0.00096254	0.00881387	55744	COA1
344	ENSG00000164548	85.5499	7.10652	1.61522	3.41845	0.000629799	0.00779709	29896	TRA2A
188	ENSG00000125686	86.6498	7.10497	1.62884	3.38892	0.000701678	0.00813211	5469	MED1
217	ENSG00000133657	232.612	7.10374	1.61377	3.4198	0.000626667	0.00779709	79572	ATP13A3
430	ENSG00000198216	86.5352	7.10252	1.70946	3.22767	0.00124805	0.00965001	777	CACNA1E
405	ENSG00000184014	234.984	7.09885	1.70711	3.22996	0.00123809	0.00960954	23258	DENND5A
115	ENSG00000107854	85.081	7.09873	1.60602	3.43319	0.000596516	0.00759909	80351	TNKS2
372	ENSG00000171109	85.3839	7.09802	1.65916	3.3228	0.000891188	0.00872969	55669	MFN1
244	ENSG00000137801	85.3593	7.09698	1.66244	3.31562	0.000914404	0.00874642	7057	THBS1
440	ENSG00000211455	85.4573	7.09003	1.63085	3.37558	0.000736594	0.00817571	23012	STK38L
441	ENSG00000213064	85.7588	7.088	1.66669	3.30178	0.00096074	0.00881387	375035	SFT2D2
311	ENSG00000156642	85.1716	7.08669	1.64801	3.33841	0.00084259	0.00861206	27020	NPTN
232	ENSG00000135378	84.8736	7.08599	1.6292	3.37653	0.000734068	0.00817571	79056	PRRG4
220	ENSG00000134109	84.8372	7.08547	1.64946	3.33474	0.000853803	0.00861932	9695	EDEM1
118	ENSG00000108312	85.2867	7.0841	1.65885	3.31503	0.000916343	0.00874642	7343	UBTF
379	ENSG00000173214	85.1662	7.08242	1.71497	3.20558	0.00134792	0.00987354	91749	MFSD4B
158	ENSG00000117620	84.9258	7.07937	1.66696	3.29608	0.000980454	0.00881387	23443	SLC35A3
462	ENSG00000248019	84.7449	7.07105	1.70401	3.21951	0.0012841	0.00973034	285512	FAM13A-AS1
425	ENSG00000197157	83.6853	7.07093	1.67955	3.26633	0.00108952	0.00920717	27044	SND1
331	ENSG00000163125	84.4078	7.07019	1.6241	3.3774	0.000731736	0.00817571	23248	RPRD2
145	ENSG00000115241	83.9397	7.06368	1.59293	3.43939	0.000583028	0.00750889	5496	PPM1G
456	ENSG00000233237	83.3516	7.0627	1.6817	3.25727	0.00112491	0.00927331	79940	LINC00472
267	ENSG00000143622	82.5633	7.05866	1.68625	3.24607	0.00117008	0.0093596	6016	RIT1
447	ENSG00000215421	82.9176	7.0548	1.60391	3.4103	0.000648904	0.00789462	55628	ZNF407
324	ENSG00000161921	82.1628	7.04998	1.67363	3.26537	0.00109319	0.00920717	58191	CXCL16
37	ENSG00000068308	82.4202	7.04777	1.67671	3.25804	0.00112183	0.00927331	55593	OTUD5
429	ENSG00000197971	222.418	7.04398	1.66949	3.26987	0.00107596	0.00916001	4155	MBP
109	ENSG00000105851	82.5239	7.03689	1.69126	3.22359	0.00126595	0.00965389	5294	PIK3CG
215	ENSG00000133401	82.173	7.03144	1.68356	3.2351	0.00121599	0.00953973	23037	PDZD2
436	ENSG00000198952	81.4246	7.02955	1.59606	3.41127	0.000646609	0.00789462	23381	SMG5
111	ENSG00000106799	81.5006	7.02579	1.63116	3.33556	0.000851271	0.00861932	7046	TGFBR1
428	ENSG00000197601	81.1848	7.02402	1.64265	3.31114	0.000929178	0.00874642	84188	FAR1
465	ENSG00000258289	80.8986	7.02251	1.66119	3.27328	0.00106308	0.00911653	91612	CHURC1
94	ENSG00000101972	221.513	7.01793	1.61033	3.37382	0.000741328	0.00817571	10735	STAG2
56	ENSG00000082258	80.8936	7.0159	1.66778	3.25639	0.00112837	0.00927331	905	CCNT2
435	ENSG00000198862	81.4945	7.01547	1.63901	3.31329	0.00092204	0.00874642	26046	LTN1
422	ENSG00000196419	80.3371	7.01212	1.60936	3.37225	0.000745561	0.00817571	2547	XRCC6
317	ENSG00000159459	80.6363	7.00919	1.69168	3.20642	0.00134399	0.00986768	197131	UBR1
360	ENSG00000167632	81.7216	7.009	1.63862	3.31011	0.00093258	0.00874642	83696	TRAPPC9
74	ENSG00000091490	80.9106	7.00629	1.66395	3.2581	0.0011216	0.00927331	23231	SEL1L3
225	ENSG00000134698	219.46	7.00231	1.68389	3.21715	0.00129471	0.00976864	192670	AGO4
463	ENSG00000248323	838.822	7.00095	1.26722	4.27393	1.9206e-05	0.00242598	100505994	LUCAT1
424	ENSG00000196776	80.253	6.99975	1.64298	3.2957	0.000981765	0.00881387	961	CD47
164	ENSG00000119397	80.3935	6.99883	1.65815	3.26501	0.0010946	0.00920717	11064	CNTRL
114	ENSG00000107554	80.0457	6.99659	1.63552	3.30881	0.000936924	0.00876124	23268	DNMBP
136	ENSG00000113360	79.5997	6.98321	1.66025	3.25148	0.00114808	0.0093242	29102	DROSHA
142	ENSG00000114573	78.5719	6.98226	1.67922	3.21417	0.00130823	0.00978271	523	ATP6V1A
135	ENSG00000112983	78.9167	6.98014	1.59071	3.39167	0.000694685	0.00811466	10902	BRD8
194	ENSG00000126858	78.77	6.97843	1.62943	3.31003	0.000932852	0.00874642	55288	RHOT1
102	ENSG00000104133	212.944	6.97666	1.59153	3.38774	0.000704702	0.00813211	80208	SPG11
173	ENSG00000121749	77.4346	6.96422	1.60677	3.34788	0.000814333	0.00847099	64786	TBC1D15
341	ENSG00000163814	78.1708	6.96281	1.62883	3.30166	0.00096116	0.00881387	64866	CDCP1
121	ENSG00000109458	77.638	6.95598	1.64656	3.26197	0.00110641	0.00926227	2549	GAB1
40	ENSG00000070366	78.0321	6.95538	1.59881	3.359	0.000782256	0.00838541	23293	SMG6
103	ENSG00000104368	76.7069	6.94821	1.59657	3.35922	0.000781629	0.00838541	5327	PLAT
45	ENSG00000073849	78.0681	6.94773	1.63985	3.27029	0.00107439	0.00916001	6480	ST6GAL1
421	ENSG00000196268	77.2364	6.94505	1.64451	3.25937	0.00111658	0.00927331	284443	ZNF493
199	ENSG00000128039	76.9487	6.93919	1.66547	3.21485	0.00130513	0.00978271	79644	SRD5A3
126	ENSG00000111596	77.2757	6.93666	1.62757	3.28815	0.00100848	0.00899949	4848	CNOT2
295	ENSG00000151694	76.4866	6.936	1.66532	3.21321	0.00131259	0.00978271	6868	ADAM17
23	ENSG00000043462	649.028	6.93369	1.45849	3.6673	0.000245127	0.00520291	3937	LCP2
301	ENSG00000153029	76.4169	6.93005	1.60824	3.32356	0.00088877	0.00872969	3140	MR1
291	ENSG00000149930	77.0036	6.92937	1.6287	3.28139	0.00103295	0.00905714	9344	TAOK2
330	ENSG00000162869	76.2807	6.92869	1.64412	3.25022	0.00115317	0.0093242	129285	PPP1R21
240	ENSG00000136381	76.2639	6.92855	1.61652	3.30561	0.000947714	0.00881387	3658	IREB2
204	ENSG00000129083	75.7401	6.91748	1.58737	3.35933	0.00078131	0.00838541	1315	COPB1
104	ENSG00000104687	74.745	6.91176	1.61605	3.29619	0.000980053	0.00881387	2936	GSR
76	ENSG00000092203	73.9266	6.89854	1.6374	3.24514	0.00117394	0.0093596	9878	TOX4
148	ENSG00000115935	415.899	6.89187	1.47274	3.60342	0.000314061	0.00580284	7456	WIPF1
364	ENSG00000168710	74.6336	6.89018	1.59046	3.33564	0.000851019	0.00861932	10768	AHCYL1
89	ENSG00000100888	201.939	6.88659	1.55861	3.40151	0.000670144	0.00801438	57680	CHD8
196	ENSG00000127527	72.7074	6.87031	1.64526	3.21246	0.00131605	0.00978271	58513	EPS15L1
293	ENSG00000151414	72.422	6.86255	1.62763	3.2425	0.00118486	0.00942525	140609	NEK7
315	ENSG00000158161	72.1407	6.85697	1.63905	3.2165	0.00129764	0.0097698	2140	EYA3
218	ENSG00000133794	71.9078	6.84956	1.64193	3.20635	0.00134432	0.00986768	406	ARNTL
96	ENSG00000103111	71.418	6.84087	1.63833	3.20808	0.00133622	0.00986768	22879	MON1B
242	ENSG00000136709	70.593	6.8253	1.6093	3.25628	0.00112883	0.00927331	55339	WDR33
59	ENSG00000083799	192.034	6.82413	1.58964	3.29581	0.000981383	0.00881387	1540	CYLD
174	ENSG00000122299	70.184	6.81511	1.6168	3.23487	0.00121697	0.00953973	29066	ZC3H7A
167	ENSG00000119820	70.7601	6.8134	1.61104	3.24538	0.00117296	0.0093596	84272	YIPF4
227	ENSG00000135018	70.6314	6.8085	1.60948	3.24549	0.0011725	0.0093596	29979	UBQLN1
57	ENSG00000082701	191.284	6.8026	1.61347	3.2338	0.00122155	0.00954439	2932	GSK3B
305	ENSG00000154451	365.376	6.7947	1.60363	3.24873	0.00115923	0.00933938	115362	GBP5
222	ENSG00000134287	69.1701	6.78844	1.61347	3.22502	0.00125965	0.00965001	377	ARF3
171	ENSG00000121060	577.826	6.76622	1.44631	3.5824	0.000340457	0.00595837	7706	TRIM25
318	ENSG00000160305	67.9119	6.76434	1.59025	3.25695	0.00112616	0.00927331	23181	DIP2A
453	ENSG00000229644	380.015	6.76026	1.48863	3.47656	0.000507897	0.00689485	NA	NA
376	ENSG00000172845	181.464	6.74887	1.59382	3.23996	0.00119548	0.00948828	6670	SP3
175	ENSG00000122862	536.901	6.69656	1.4988	3.41045	0.000648554	0.00789462	5552	SRGN
224	ENSG00000134516	322.326	6.56636	1.40761	3.5389	0.000401801	0.00622729	1794	DOCK2
165	ENSG00000119535	3774.04	6.39733	1.35456	3.55272	0.000381264	0.00622729	1441	CSF3R
397	ENSG00000179818	437.945	6.37025	1.3543	3.53339	0.000410264	0.00629908	400960	PCBP1-AS1
316	ENSG00000159388	1256.6	6.27735	1.46239	3.20872	0.00133327	0.00986768	7832	BTG2
310	ENSG00000156273	253.257	6.25516	1.41343	3.30417	0.00095258	0.00881387	571	BACH1
84	ENSG00000100354	390.608	6.2458	1.0967	4.24987	2.13895e-05	0.00242598	23112	TNRC6B
284	ENSG00000147459	983.969	6.07525	1.20974	3.71177	0.000205817	0.00492281	80005	DOCK5
251	ENSG00000140199	438.622	5.95469	1.19627	3.65278	0.000259416	0.00533395	9990	SLC12A6
431	ENSG00000198399	430.364	5.93288	1.09611	3.96666	7.28869e-05	0.00360944	50618	ITSN2
385	ENSG00000174718	1470.01	5.87488	1.19252	3.59735	0.000321473	0.00580284	55196	RESF1
92	ENSG00000101596	1035.23	5.73629	1.20882	3.43418	0.000594343	0.00759909	23347	SMCHD1
327	ENSG00000162645	677.349	5.5799	1.12854	3.53993	0.000400234	0.00622729	2634	GBP2
48	ENSG00000075413	191.436	5.18675	1.07312	3.35638	0.000789705	0.00838852	4140	MARK3
150	ENSG00000116044	307.349	5.13537	1.10504	3.21291	0.00131398	0.00978271	4780	NFE2L2
226	ENSG00000134851	176.504	5.09565	1.08812	3.22638	0.00125366	0.00965001	55858	TMEM165
119	ENSG00000109111	291.364	5.04117	1.02004	3.3883	0.000703275	0.00813211	6830	SUPT6H
238	ENSG00000136156	547.905	4.99959	0.867635	3.93555	8.30063e-05	0.00376969	9445	ITM2B
156	ENSG00000117335	408.302	4.85326	0.918942	3.55658	0.000375707	0.00622729	4179	CD46
461	ENSG00000244754	355.404	4.82911	0.998087	3.25036	0.00115258	0.0093242	10443	N4BP2L2
43	ENSG00000073614	249.477	4.81781	0.983661	3.28654	0.00101426	0.00900649	5927	KDM5A
325	ENSG00000162434	306.064	4.71231	0.943902	3.31321	0.000922322	0.00874642	3716	JAK1
415	ENSG00000186591	219.882	4.65209	0.903696	3.39398	0.000688847	0.0080784	7328	UBE2H
312	ENSG00000157540	289.245	4.38035	0.851503	3.28289	0.0010275	0.00905714	1859	DYRK1A
296	ENSG00000151914	432.316	4.1965	0.802204	3.25545	0.00113212	0.0092786	667	DST
65	ENSG00000089009	250.663	-3.87443	0.649205	-3.52657	0.000420979	0.00638641	6128	RPL6
374	ENSG00000171476	699.223	-4.49239	0.722272	-4.02538	5.68825e-05	0.00322579	84525	HOPX
273	ENSG00000144713	262.562	-4.64149	0.707845	-4.31808	1.57394e-05	0.00242598	6161	RPL32
