# Supplementary material for: Ocular surface immune transcriptome and tear cytokines in corneal infection patients
Source: Front Cell Infect Microbiol. 2024 Apr 17;14:1346821. doi: 10.3389/fcimb.2024.1346821 (PMC11061372; doi:10.3389/fcimb.2024.1346821)
Supplement: Supplementary file 8 [file Table_7.xlsx]

## Sheet: Sheet1
Table S7.Significantly enriched gene ontology terms of differentially expressed genes in the conjunctiva during corneal infection: Biological Process (BP), Cellular Component (CC), and Molecular Function (MF)
	ONTOLOGY	ID	Description	GeneRatio	pvalue	p.adjust	qvalue	geneID	Count
GO:0006954	BP	GO:0006954	inflammatory response	48/428	1.43205e-09	2.73974e-06	2.44067e-06	TREM1/SOCS3/PTGS2/MEFV/IL4R/AKNA/FFAR2/IL6R/PROK2/ADGRE5/TNFRSF1A/MMP25/NOTCH1/TLR1/PIK3AP1/IFNGR1/C5AR1/CCR1/CXCL1/RBPJ/ATM/TLR2/RPS6KA5/CXCL8/MAPK14/NAMPT/NFAM1/JAK2/FOS/SYK/IL1B/ITGAM/SLC11A1/IL1R2/NMI/IL1RAP/ADGRE2/HDAC4/CXCR2/CD163/SLC7A2/THBS1/PIK3CG/CD47/DROSHA/CYLD/GBP5/NFE2L2	48
GO:0002274	BP	GO:0002274	myeloid leukocyte activation	59/428	1.45964e-09	2.73974e-06	2.44067e-06	ITGAX/MNDA/DYSF/PLAUR/PTPRJ/IL4R/ADGRE5/GAB2/CR1/FGR/MMP25/CD53/CPPED1/TLR1/IFNGR1/C5AR1/CXCL1/STK10/IQGAP2/RBPJ/ATM/TLR2/FCGR3B/CD93/CMTM6/CXCL8/LTA4H/MAPK14/LRG1/NAMPT/NFAM1/PYGL/JAK2/RAC2/SYK/LAMP2/GCA/ITGAM/TSPAN14/SLC11A1/ANPEP/PECAM1/CD59/FCGR2A/NCKAP1L/ADGRE3/ADGRE2/MANBA/CXCR2/SELL/NCSTN/SLC7A2/THBS1/PIK3CG/XRCC6/CD47/LCP2/COPB1/DOCK2	59
GO:0032101	BP	GO:0032101	regulation of response to external stimulus	61/428	9.86006e-09	1.0068e-05	8.96901e-06	MNDA/PLEK/RIPOR2/SOCS3/DYSF/PTGS2/PLAUR/MEFV/AKNA/FFAR2/IL6R/CARD8/TNFRSF1A/MUC3A/CR1/FGR/STX3/TREML2/NOTCH1/IRAK3/PIK3AP1/IFNGR1/C5AR1/CCR1/ATM/TLR2/RPS6KA5/CXCL8/MAPK14/JAK2/DDX58/PIAS1/RAC2/SYK/IL1B/IL1R2/ZSWIM6/RAF1/NMI/NTRK3/NCKAP1L/TNFSF14/YTHDF3/CLEC4E/CXCR2/PSPC1/SLC7A2/ZSWIM8/MED1/THBS1/PIK3CG/XRCC6/CD47/DROSHA/PLAT/ADAM17/CHD8/CYLD/GBP5/NFE2L2/JAK1	61
GO:0050900	BP	GO:0050900	leukocyte migration	35/428	1.28789e-08	1.0068e-05	8.96901e-06	ITGAX/TREM1/RIPOR2/DYSF/FFAR2/IL6R/SLC16A3/C5AR1/CCR1/CXCL1/STK10/CXCL8/JAML/MAPK14/SELPLG/LYST/RAC2/SYK/IL1B/ITGAM/PECAM1/GLG1/EPS8/NCKAP1L/ITGA5/TNFSF14/ADGRE2/CXCR2/SELL/THBS1/CXCL16/PIK3CG/CD47/ADAM17/CSF3R	35
GO:0001816	BP	GO:0001816	cytokine production	54/428	1.48268e-08	1.0068e-05	8.96901e-06	MNDA/DYSF/PTGS2/PTPRJ/MEFV/IL4R/FFAR2/IL6R/CARD8/EGR1/FAM49B/FGR/NOTCH1/TLR1/IRAK3/IFNGR1/C5AR1/NFKB2/RBPJ/TLR2/RPS6KA5/MAPK14/TMF1/NFAM1/JAK2/DDX58/ABCA1/SYK/IL1B/SLC11A1/CREB1/IL1R2/NMI/CASP8/NCKAP1L/IL1RAP/CLEC4E/PCSK5/PLA2R1/THBS1/NPTN/OTUD5/MBP/PIK3CG/XRCC6/CD47/ADAM17/LCP2/MR1/CYLD/GBP5/TRIM25/SRGN/CD46	54
GO:0030595	BP	GO:0030595	leukocyte chemotaxis	23/428	1.60917e-08	1.0068e-05	8.96901e-06	RIPOR2/DYSF/FFAR2/IL6R/C5AR1/CCR1/CXCL1/CXCL8/JAML/MAPK14/LYST/RAC2/SYK/IL1B/NCKAP1L/TNFSF14/ADGRE2/CXCR2/THBS1/CXCL16/PIK3CG/ADAM17/CSF3R	23
GO:0060326	BP	GO:0060326	cell chemotaxis	27/428	3.57324e-08	1.91628e-05	1.70709e-05	RIPOR2/DYSF/FFAR2/IL6R/NOTCH1/EGR3/C5AR1/CCR1/DOCK4/CXCL1/CXCL8/JAML/MAPK14/LYST/RAC2/SYK/IL1B/NCKAP1L/TNFSF14/ADGRE2/CXCR2/THBS1/CXCL16/PIK3CG/GAB1/ADAM17/CSF3R	27
GO:0071621	BP	GO:0071621	granulocyte chemotaxis	16/428	6.29042e-08	2.95178e-05	2.62956e-05	RIPOR2/DYSF/C5AR1/CXCL1/CXCL8/JAML/MAPK14/RAC2/SYK/IL1B/NCKAP1L/ADGRE2/CXCR2/THBS1/PIK3CG/CSF3R	16
GO:0042116	BP	GO:0042116	macrophage activation	15/428	8.19396e-08	3.23046e-05	2.87782e-05	DYSF/IL4R/TLR1/IFNGR1/C5AR1/ATM/TLR2/CD93/NAMPT/JAK2/SYK/ITGAM/SLC11A1/SLC7A2/THBS1	15
GO:0097530	BP	GO:0097530	granulocyte migration	17/428	8.60539e-08	3.23046e-05	2.87782e-05	RIPOR2/DYSF/C5AR1/CXCL1/CXCL8/JAML/MAPK14/RAC2/SYK/IL1B/PECAM1/NCKAP1L/ADGRE2/CXCR2/THBS1/PIK3CG/CSF3R	17
GO:0006935	BP	GO:0006935	chemotaxis	42/428	1.63829e-07	5.27896e-05	4.70271e-05	RIPOR2/DYSF/PLAUR/PTPRJ/PLXNC1/FFAR2/IL6R/PROK2/GAB2/STX3/NOTCH1/EGR3/C5AR1/CCR1/DOCK4/CXCL1/RPS6KA5/CXCL8/JAML/MAPK14/LYST/RAC2/SYK/IL1B/CREB1/TRIO/ZSWIM6/NTRK3/NCKAP1L/KLF7/TNFSF14/ADGRE2/CXCR2/ZSWIM8/THBS1/NPTN/CXCL16/PIK3CG/GAB1/ADAM17/DOCK2/CSF3R	42
GO:0002444	BP	GO:0002444	myeloid leukocyte mediated immunity	50/428	1.7613e-07	5.27896e-05	4.70271e-05	ITGAX/MNDA/PLAUR/PTPRJ/IL4R/ADGRE5/GAB2/CR1/FGR/MMP25/CD53/CPPED1/C5AR1/CXCL1/STK10/IQGAP2/TLR2/FCGR3B/CD93/CMTM6/LTA4H/MAPK14/LRG1/NFAM1/PYGL/DDX58/RAC2/SYK/LAMP2/GCA/ITGAM/TSPAN14/SLC11A1/ANPEP/PECAM1/CD59/FCGR2A/NCKAP1L/ADGRE3/ADGRE2/MANBA/CXCR2/SELL/NCSTN/PIK3CG/XRCC6/CD47/ADAM17/COPB1/DOCK2	50
GO:0042330	BP	GO:0042330	taxis	42/428	1.82809e-07	5.27896e-05	4.70271e-05	RIPOR2/DYSF/PLAUR/PTPRJ/PLXNC1/FFAR2/IL6R/PROK2/GAB2/STX3/NOTCH1/EGR3/C5AR1/CCR1/DOCK4/CXCL1/RPS6KA5/CXCL8/JAML/MAPK14/LYST/RAC2/SYK/IL1B/CREB1/TRIO/ZSWIM6/NTRK3/NCKAP1L/KLF7/TNFSF14/ADGRE2/CXCR2/ZSWIM8/THBS1/NPTN/CXCL16/PIK3CG/GAB1/ADAM17/DOCK2/CSF3R	42
GO:0045055	BP	GO:0045055	regulated exocytosis	59/428	2.01893e-07	5.41362e-05	4.82266e-05	ITGAX/MNDA/PLEK/PLAUR/PTPRJ/IL4R/PRKCB/ADGRE5/FAM49B/GAB2/CR1/FGR/MMP25/STX3/CD53/NOTCH1/CPPED1/C5AR1/CXCL1/STK10/IQGAP2/TLR2/FCGR3B/CD93/CMTM6/LTA4H/MAPK14/LRG1/NFAM1/PYGL/F5/RAC2/SYK/LAMP2/GCA/ITGAM/TSPAN14/SLC11A1/ANPEP/PECAM1/CD59/FCGR2A/NCKAP1L/ABCA12/ADGRE3/ADGRE2/MANBA/CXCR2/SELL/NCSTN/ABCC4/THBS1/PIK3CG/XRCC6/CD47/COPB1/GSK3B/SRGN/DOCK2	59
GO:0002275	BP	GO:0002275	myeloid cell activation involved in immune response	49/428	2.31823e-07	5.80176e-05	5.16844e-05	ITGAX/MNDA/DYSF/PLAUR/PTPRJ/IL4R/ADGRE5/GAB2/CR1/FGR/MMP25/CD53/CPPED1/C5AR1/CXCL1/STK10/IQGAP2/TLR2/FCGR3B/CD93/CMTM6/LTA4H/MAPK14/LRG1/NFAM1/PYGL/RAC2/SYK/LAMP2/GCA/ITGAM/TSPAN14/SLC11A1/ANPEP/PECAM1/CD59/FCGR2A/NCKAP1L/ADGRE3/ADGRE2/MANBA/CXCR2/SELL/NCSTN/PIK3CG/XRCC6/CD47/COPB1/DOCK2	49
GO:0002443	BP	GO:0002443	leukocyte mediated immunity	57/428	3.2441e-07	7.61146e-05	6.78059e-05	ITGAX/MNDA/PLAUR/PTPRJ/IL4R/ADGRE5/FAM49B/GAB2/CR1/FGR/MMP25/CD53/CPPED1/C5AR1/CXCL1/STK10/IQGAP2/TLR2/FCGR3B/CD93/CMTM6/LTA4H/MAPK14/LRG1/WAS/NFAM1/PYGL/LYST/DDX58/RAC2/SYK/IL1B/LAMP2/GCA/ITGAM/TSPAN14/SLC11A1/ANPEP/PECAM1/CD59/FCGR2A/NCKAP1L/ADGRE3/ADGRE2/FBXO38/MANBA/CXCR2/SELL/NCSTN/PIK3CG/XRCC6/CD47/ADAM17/COPB1/DOCK2/SUPT6H/CD46	57
GO:0002690	BP	GO:0002690	positive regulation of leukocyte chemotaxis	13/428	3.8405e-07	8.48072e-05	7.55496e-05	RIPOR2/DYSF/IL6R/C5AR1/CCR1/CXCL8/MAPK14/RAC2/NCKAP1L/TNFSF14/CXCR2/THBS1/ADAM17	13
GO:0002684	BP	GO:0002684	positive regulation of immune system process	57/428	4.49296e-07	9.37032e-05	8.34744e-05	MNDA/RIPOR2/DYSF/PTPRJ/IL4R/FFAR2/IL6R/PRKCB/FAM49B/GAB2/MUC3A/CR1/FGR/HCAR2/EGR3/FCGR3A/IRAK3/STAT5B/EVI2B/C5AR1/CCR1/RPS6KA5/CXCL8/MAPK14/WAS/NFAM1/DDX58/RAC2/FOS/SYK/IL1B/ITGAM/SLC11A1/CREB1/CD59/RAF1/FCGR2A/CASP8/NCKAP1L/TNFSF14/ADGRE2/FBXO38/CLEC4E/AP3B1/CXCR2/PSPC1/MED1/THBS1/XRCC6/CD47/ADAM17/LCP2/WIPF1/CYLD/GBP5/CD46/N4BP2L2	57
GO:0043299	BP	GO:0043299	leukocyte degranulation	48/428	5.32793e-07	0.000105269	9.37774e-05	ITGAX/MNDA/PLAUR/PTPRJ/IL4R/ADGRE5/GAB2/CR1/FGR/MMP25/CD53/CPPED1/C5AR1/CXCL1/STK10/IQGAP2/TLR2/FCGR3B/CD93/CMTM6/LTA4H/MAPK14/LRG1/NFAM1/PYGL/RAC2/SYK/LAMP2/GCA/ITGAM/TSPAN14/SLC11A1/ANPEP/PECAM1/CD59/FCGR2A/NCKAP1L/ADGRE3/ADGRE2/MANBA/CXCR2/SELL/NCSTN/PIK3CG/XRCC6/CD47/COPB1/DOCK2	48
GO:0097529	BP	GO:0097529	myeloid leukocyte migration	20/428	5.94992e-07	0.00011168	9.94889e-05	RIPOR2/DYSF/IL6R/C5AR1/CCR1/CXCL1/CXCL8/JAML/MAPK14/RAC2/SYK/IL1B/PECAM1/NCKAP1L/ADGRE2/CXCR2/THBS1/PIK3CG/CD47/CSF3R	20
GO:0050663	BP	GO:0050663	cytokine secretion	22/428	7.31212e-07	0.000130713	0.000116444	DYSF/IL4R/FFAR2/CARD8/FGR/NOTCH1/TLR1/IFNGR1/RBPJ/TLR2/MAPK14/DDX58/ABCA1/SYK/IL1B/IL1R2/IL1RAP/CLEC4E/MBP/LCP2/GBP5/SRGN	22
GO:0030593	BP	GO:0030593	neutrophil chemotaxis	13/428	7.91306e-07	0.000133172	0.000118635	RIPOR2/DYSF/C5AR1/CXCL1/CXCL8/JAML/RAC2/SYK/IL1B/NCKAP1L/CXCR2/PIK3CG/CSF3R	13
GO:1990266	BP	GO:1990266	neutrophil migration	14/428	8.15919e-07	0.000133172	0.000118635	RIPOR2/DYSF/C5AR1/CXCL1/CXCL8/JAML/RAC2/SYK/IL1B/PECAM1/NCKAP1L/CXCR2/PIK3CG/CSF3R	14
GO:0006887	BP	GO:0006887	exocytosis	63/428	9.08106e-07	0.000142043	0.000126537	ITGAX/MNDA/PLEK/PLAUR/PTPRJ/IL4R/PRKCB/ADGRE5/FAM49B/GAB2/CR1/FGR/MMP25/STX3/CD53/NOTCH1/CPPED1/C5AR1/CCR1/CXCL1/STK10/IQGAP2/TLR2/FCGR3B/CD93/CMTM6/LTA4H/MAPK14/LRG1/NFAM1/PYGL/F5/RAC2/SYK/SCFD1/LAMP2/GCA/ITGAM/TSPAN14/SLC11A1/ANPEP/PECAM1/CD59/FCGR2A/NCKAP1L/ABCA12/ADGRE3/ADGRE2/MICAL3/MANBA/CXCR2/RAB8B/SELL/NCSTN/ABCC4/THBS1/PIK3CG/XRCC6/CD47/COPB1/GSK3B/SRGN/DOCK2	63
GO:0098542	BP	GO:0098542	defense response to other organism	57/428	9.87974e-07	0.000148354	0.00013216	MNDA/TREM1/SOCS3/MEFV/IL4R/FFAR2/IL6R/TNFRSF1A/IFIT2/EGR1/MUC3A/CR1/FGR/NCF2/TREML2/TLR1/IRAK3/IFNGR1/C5AR1/RBPJ/TLR2/RPS6KA5/TMF1/WAS/JAK2/LYST/DDX58/PIAS1/SYK/IL1B/ITGAM/SLC11A1/SRPK2/ISG20/RAF1/NMI/IL1RAP/YTHDF3/XAF1/CLEC4E/MAP3K5/IFITM2/PSPC1/MED1/CXCL16/PIK3CG/XRCC6/CD47/DROSHA/ADAM17/MR1/CYLD/GBP5/TRIM25/GBP2/CD46/JAK1	57
GO:0001817	BP	GO:0001817	regulation of cytokine production	45/428	1.20827e-06	0.000174455	0.000155411	MNDA/PTGS2/PTPRJ/MEFV/IL4R/FFAR2/IL6R/CARD8/EGR1/FAM49B/FGR/TLR1/IRAK3/IFNGR1/C5AR1/NFKB2/TLR2/RPS6KA5/MAPK14/TMF1/NFAM1/JAK2/DDX58/SYK/IL1B/SLC11A1/CREB1/IL1R2/NMI/CASP8/NCKAP1L/IL1RAP/CLEC4E/THBS1/NPTN/OTUD5/MBP/XRCC6/CD47/ADAM17/CYLD/GBP5/TRIM25/SRGN/CD46	45
GO:0001819	BP	GO:0001819	positive regulation of cytokine production	33/428	1.31721e-06	0.000183141	0.000163149	MNDA/PTGS2/PTPRJ/IL4R/FFAR2/IL6R/CARD8/EGR1/FAM49B/FGR/TLR1/IFNGR1/C5AR1/NFKB2/TLR2/MAPK14/TMF1/NFAM1/JAK2/DDX58/SYK/IL1B/SLC11A1/CREB1/CASP8/IL1RAP/CLEC4E/THBS1/MBP/XRCC6/ADAM17/GBP5/CD46	33
GO:0002366	BP	GO:0002366	leukocyte activation involved in immune response	54/428	1.41033e-06	0.000189085	0.000168445	ITGAX/MNDA/DYSF/PLAUR/PTPRJ/LCP1/IL4R/ADGRE5/GAB2/CR1/FGR/MMP25/CD53/CPPED1/C5AR1/CXCL1/STK10/IQGAP2/TLR2/FCGR3B/DOCK11/CD93/CMTM6/LTA4H/MAPK14/LRG1/NFAM1/PYGL/RAC2/SYK/LAMP2/GCA/ITGAM/TSPAN14/SLC11A1/ANPEP/PECAM1/CD59/FCGR2A/NCKAP1L/ADGRE3/ADGRE2/CLEC4E/MANBA/CXCR2/SELL/NCSTN/PIK3CG/XRCC6/CD47/COPB1/DOCK2/SUPT6H/CD46	54
GO:0002263	BP	GO:0002263	cell activation involved in immune response	54/428	1.92426e-06	0.000243022	0.000216494	ITGAX/MNDA/DYSF/PLAUR/PTPRJ/LCP1/IL4R/ADGRE5/GAB2/CR1/FGR/MMP25/CD53/CPPED1/C5AR1/CXCL1/STK10/IQGAP2/TLR2/FCGR3B/DOCK11/CD93/CMTM6/LTA4H/MAPK14/LRG1/NFAM1/PYGL/RAC2/SYK/LAMP2/GCA/ITGAM/TSPAN14/SLC11A1/ANPEP/PECAM1/CD59/FCGR2A/NCKAP1L/ADGRE3/ADGRE2/CLEC4E/MANBA/CXCR2/SELL/NCSTN/PIK3CG/XRCC6/CD47/COPB1/DOCK2/SUPT6H/CD46	54
GO:0040017	BP	GO:0040017	positive regulation of locomotion	39/428	1.94211e-06	0.000243022	0.000216494	ITGAX/RIPOR2/DYSF/PTGS2/IL6R/FGR/STX3/NOTCH1/IGF1R/RAPGEF2/NEDD9/C5AR1/CCR1/DOCK4/ATM/SLC8A1/CXCL8/MAPK14/JAK2/RAC2/IL1B/PECAM1/NTRK3/ELP1/NCKAP1L/ITGA5/TNFSF14/HDAC4/SUN2/CXCR2/SSH1/BCAS3/THBS1/CXCL16/TGFBR1/GAB1/ADAM17/DOCK5/NFE2L2	39
GO:0030335	BP	GO:0030335	positive regulation of cell migration	38/428	2.07271e-06	0.000250998	0.000223599	ITGAX/RIPOR2/DYSF/PTGS2/IL6R/FGR/NOTCH1/IGF1R/RAPGEF2/NEDD9/C5AR1/CCR1/DOCK4/ATM/SLC8A1/CXCL8/MAPK14/JAK2/RAC2/IL1B/PECAM1/NTRK3/ELP1/NCKAP1L/ITGA5/TNFSF14/HDAC4/SUN2/CXCR2/SSH1/BCAS3/THBS1/CXCL16/TGFBR1/GAB1/ADAM17/DOCK5/NFE2L2	38
GO:0050776	BP	GO:0050776	regulation of immune response	53/428	2.16561e-06	0.000254053	0.00022632	MNDA/TREM1/SOCS3/PTPRJ/IL4R/FFAR2/IL6R/PRKCB/FAM49B/GAB2/MUC3A/CR1/FGR/TREML2/FCGR3A/IRAK3/IFNGR1/C5AR1/RPS6KA5/JAML/MAPK14/WAS/NFAM1/JAK2/DDX58/PIAS1/RAC2/FOS/SYK/IL1B/ITGAM/SLC11A1/CD59/RAF1/FCGR2A/NMI/NCKAP1L/ADGRE2/YTHDF3/FBXO38/CLEC4E/SELL/PSPC1/MED1/XRCC6/CD47/LCP2/WIPF1/CYLD/GBP5/SUPT6H/CD46/JAK1	53
GO:0071622	BP	GO:0071622	regulation of granulocyte chemotaxis	9/428	2.90676e-06	0.000330666	0.00029457	RIPOR2/DYSF/C5AR1/CXCL8/MAPK14/RAC2/NCKAP1L/CXCR2/THBS1	9
GO:2000147	BP	GO:2000147	positive regulation of cell motility	38/428	3.40988e-06	0.00036826	0.00032806	ITGAX/RIPOR2/DYSF/PTGS2/IL6R/FGR/NOTCH1/IGF1R/RAPGEF2/NEDD9/C5AR1/CCR1/DOCK4/ATM/SLC8A1/CXCL8/MAPK14/JAK2/RAC2/IL1B/PECAM1/NTRK3/ELP1/NCKAP1L/ITGA5/TNFSF14/HDAC4/SUN2/CXCR2/SSH1/BCAS3/THBS1/CXCL16/TGFBR1/GAB1/ADAM17/DOCK5/NFE2L2	38
GO:0009617	BP	GO:0009617	response to bacterium	36/428	3.5192e-06	0.00036826	0.00032806	PTGS2/IL6R/CARD8/TNFRSF1A/FGR/NOTCH1/TLR1/IRAK3/C5AR1/CXCL1/NFKB2/RBPJ/TLR2/CXCL8/MAPK14/TMF1/LRG1/PYGL/JAK2/LYST/ABCA1/FOS/SYK/IL1B/SLC11A1/FKBP5/CASP8/CLEC4E/CSF2RB/OTUD5/CD47/DROSHA/ADAM17/MR1/GBP5/GBP2	36
GO:0002446	BP	GO:0002446	neutrophil mediated immunity	44/428	3.53152e-06	0.00036826	0.00032806	ITGAX/MNDA/PLAUR/PTPRJ/ADGRE5/CR1/FGR/MMP25/CD53/CPPED1/C5AR1/CXCL1/STK10/IQGAP2/TLR2/FCGR3B/CD93/CMTM6/LTA4H/MAPK14/LRG1/NFAM1/PYGL/SYK/LAMP2/GCA/ITGAM/TSPAN14/SLC11A1/ANPEP/PECAM1/CD59/FCGR2A/NCKAP1L/ADGRE3/MANBA/CXCR2/SELL/NCSTN/XRCC6/CD47/ADAM17/COPB1/DOCK2	44
GO:0019221	BP	GO:0019221	cytokine-mediated signaling pathway	47/428	3.63264e-06	0.000368565	0.000328332	ITGAX/SOCS3/PTGS2/LCP1/IL4R/IL6R/CARD8/TNFRSF1A/IFIT2/EGR1/GAB2/LMNB1/STX3/IRAK3/STAT5B/IFNGR1/CCR1/CXCL1/RPS6KA5/HIPK1/CXCL8/JAK2/PIAS1/FOS/SYK/IL1B/ITGAM/IL1R2/ISG20/NMI/CASP8/IL1RAP/TNFSF14/YTHDF3/XAF1/CXCR2/PELI2/IFITM2/POU2F1/CSF2RB/MED1/ADAM17/CYLD/TRIM25/CSF3R/GBP2/JAK1	47
GO:0090023	BP	GO:0090023	positive regulation of neutrophil chemotaxis	7/428	4.32174e-06	0.000426943	0.000380337	RIPOR2/DYSF/C5AR1/CXCL8/RAC2/NCKAP1L/CXCR2	7
GO:0042119	BP	GO:0042119	neutrophil activation	44/428	4.56774e-06	0.000439674	0.000391679	ITGAX/MNDA/PLAUR/PTPRJ/ADGRE5/CR1/FGR/MMP25/CD53/CPPED1/C5AR1/CXCL1/STK10/IQGAP2/TLR2/FCGR3B/CD93/CMTM6/CXCL8/LTA4H/MAPK14/LRG1/NFAM1/PYGL/SYK/LAMP2/GCA/ITGAM/TSPAN14/SLC11A1/ANPEP/PECAM1/CD59/FCGR2A/NCKAP1L/ADGRE3/MANBA/CXCR2/SELL/NCSTN/XRCC6/CD47/COPB1/DOCK2	44
GO:0032722	BP	GO:0032722	positive regulation of chemokine production	9/428	4.7771e-06	0.000448331	0.000399391	IL4R/FFAR2/IL6R/EGR1/TLR2/SYK/IL1B/MBP/ADAM17	9
GO:0002688	BP	GO:0002688	regulation of leukocyte chemotaxis	13/428	5.15949e-06	0.000472408	0.00042084	RIPOR2/DYSF/IL6R/C5AR1/CCR1/CXCL8/MAPK14/RAC2/NCKAP1L/TNFSF14/CXCR2/THBS1/ADAM17	13
GO:0043312	BP	GO:0043312	neutrophil degranulation	43/428	5.49758e-06	0.000491379	0.000437739	ITGAX/MNDA/PLAUR/PTPRJ/ADGRE5/CR1/FGR/MMP25/CD53/CPPED1/C5AR1/CXCL1/STK10/IQGAP2/TLR2/FCGR3B/CD93/CMTM6/LTA4H/MAPK14/LRG1/NFAM1/PYGL/SYK/LAMP2/GCA/ITGAM/TSPAN14/SLC11A1/ANPEP/PECAM1/CD59/FCGR2A/NCKAP1L/ADGRE3/MANBA/CXCR2/SELL/NCSTN/XRCC6/CD47/COPB1/DOCK2	43
GO:0036230	BP	GO:0036230	granulocyte activation	44/428	5.8805e-06	0.000497669	0.000443343	ITGAX/MNDA/PLAUR/PTPRJ/ADGRE5/CR1/FGR/MMP25/CD53/CPPED1/C5AR1/CXCL1/STK10/IQGAP2/TLR2/FCGR3B/CD93/CMTM6/CXCL8/LTA4H/MAPK14/LRG1/NFAM1/PYGL/SYK/LAMP2/GCA/ITGAM/TSPAN14/SLC11A1/ANPEP/PECAM1/CD59/FCGR2A/NCKAP1L/ADGRE3/MANBA/CXCR2/SELL/NCSTN/XRCC6/CD47/COPB1/DOCK2	44
GO:0002283	BP	GO:0002283	neutrophil activation involved in immune response	43/428	5.98601e-06	0.000497669	0.000443343	ITGAX/MNDA/PLAUR/PTPRJ/ADGRE5/CR1/FGR/MMP25/CD53/CPPED1/C5AR1/CXCL1/STK10/IQGAP2/TLR2/FCGR3B/CD93/CMTM6/LTA4H/MAPK14/LRG1/NFAM1/PYGL/SYK/LAMP2/GCA/ITGAM/TSPAN14/SLC11A1/ANPEP/PECAM1/CD59/FCGR2A/NCKAP1L/ADGRE3/MANBA/CXCR2/SELL/NCSTN/XRCC6/CD47/COPB1/DOCK2	43
GO:0051272	BP	GO:0051272	positive regulation of cellular component movement	38/428	6.05481e-06	0.000497669	0.000443343	ITGAX/RIPOR2/DYSF/PTGS2/IL6R/FGR/NOTCH1/IGF1R/RAPGEF2/NEDD9/C5AR1/CCR1/DOCK4/ATM/SLC8A1/CXCL8/MAPK14/JAK2/RAC2/IL1B/PECAM1/NTRK3/ELP1/NCKAP1L/ITGA5/TNFSF14/HDAC4/SUN2/CXCR2/SSH1/BCAS3/THBS1/CXCL16/TGFBR1/GAB1/ADAM17/DOCK5/NFE2L2	38
GO:0050921	BP	GO:0050921	positive regulation of chemotaxis	15/428	6.09824e-06	0.000497669	0.000443343	RIPOR2/DYSF/IL6R/STX3/C5AR1/CCR1/CXCL8/MAPK14/RAC2/NTRK3/NCKAP1L/TNFSF14/CXCR2/THBS1/ADAM17	15
GO:0045087	BP	GO:0045087	innate immune response	48/428	7.18787e-06	0.000574112	0.000511441	MNDA/TREM1/SOCS3/MEFV/FFAR2/IFIT2/EGR1/MUC3A/CR1/FGR/NCF2/TREML2/TLR1/IRAK3/IFNGR1/TLR2/RPS6KA5/WAS/JAK2/LYST/DDX58/PIAS1/SYK/ITGAM/SLC11A1/SRPK2/ISG20/RAF1/NMI/IL1RAP/YTHDF3/XAF1/CLEC4E/MAP3K5/IFITM2/PSPC1/MED1/CXCL16/PIK3CG/XRCC6/CD47/MR1/CYLD/GBP5/TRIM25/GBP2/CD46/JAK1	48
GO:0071624	BP	GO:0071624	positive regulation of granulocyte chemotaxis	7/428	8.80612e-06	0.000688712	0.000613532	RIPOR2/DYSF/C5AR1/CXCL8/RAC2/NCKAP1L/CXCR2	7
GO:0050715	BP	GO:0050715	positive regulation of cytokine secretion	14/428	9.55364e-06	0.000731926	0.000652028	IL4R/FFAR2/CARD8/FGR/TLR1/IFNGR1/TLR2/MAPK14/DDX58/SYK/IL1B/IL1RAP/CLEC4E/MBP	14
GO:0032642	BP	GO:0032642	regulation of chemokine production	10/428	9.86334e-06	0.000740539	0.000659702	MEFV/IL4R/FFAR2/IL6R/EGR1/TLR2/SYK/IL1B/MBP/ADAM17	10
GO:1904018	BP	GO:1904018	positive regulation of vasculature development	18/428	1.29369e-05	0.000952257	0.000848308	ITGAX/PTGS2/IL6R/PRKCB/EGR1/NOTCH1/RAPGEF2/C5AR1/HIPK1/CXCL8/LRG1/IL1B/ITGA5/CXCR2/THBS1/GAB1/NFE2L2/JAK1	18
GO:0060759	BP	GO:0060759	regulation of response to cytokine stimulus	18/428	1.53811e-05	0.0011104	0.000989186	SOCS3/CARD8/TNFRSF1A/IRAK3/IFNGR1/TLR2/HIPK1/JAK2/DDX58/PIAS1/SYK/IL1R2/CASP8/YTHDF3/MED1/ADAM17/CYLD/JAK1	18
GO:0090022	BP	GO:0090022	regulation of neutrophil chemotaxis	7/428	1.65643e-05	0.00115153	0.00102583	RIPOR2/DYSF/C5AR1/CXCL8/RAC2/NCKAP1L/CXCR2	7
GO:1902624	BP	GO:1902624	positive regulation of neutrophil migration	7/428	1.65643e-05	0.00115153	0.00102583	RIPOR2/DYSF/C5AR1/CXCL8/RAC2/NCKAP1L/CXCR2	7
GO:0042742	BP	GO:0042742	defense response to bacterium	15/428	1.81289e-05	0.00123738	0.00110231	IL6R/TNFRSF1A/FGR/C5AR1/RBPJ/TLR2/TMF1/LYST/SYK/SLC11A1/CLEC4E/DROSHA/ADAM17/MR1/GBP2	15
GO:0032103	BP	GO:0032103	positive regulation of response to external stimulus	33/428	1.89732e-05	0.00127188	0.00113304	MNDA/RIPOR2/DYSF/PTGS2/FFAR2/IL6R/TNFRSF1A/MUC3A/STX3/C5AR1/CCR1/TLR2/RPS6KA5/CXCL8/MAPK14/JAK2/RAC2/SYK/IL1B/RAF1/NTRK3/NCKAP1L/TNFSF14/CLEC4E/CXCR2/PSPC1/MED1/THBS1/PIK3CG/XRCC6/CD47/ADAM17/GBP5	33
GO:0050920	BP	GO:0050920	regulation of chemotaxis	18/428	2.1542e-05	0.00141875	0.00126388	RIPOR2/DYSF/IL6R/STX3/NOTCH1/C5AR1/CCR1/CXCL8/MAPK14/RAC2/ZSWIM6/NTRK3/NCKAP1L/TNFSF14/CXCR2/ZSWIM8/THBS1/ADAM17	18
GO:0046649	BP	GO:0046649	lymphocyte activation	41/428	2.72492e-05	0.00176368	0.00157116	MNDA/RIPOR2/PTPRJ/LCP1/IL4R/IL6R/PRKCB/EGR1/FAM49B/CR1/TREML2/EGR3/RBPJ/ATM/DOCK11/SNX27/JAML/WAS/NFAM1/RAC2/SYK/IL1B/SLC11A1/FNIP1/SKAP2/CASP8/NCKAP1L/TNFSF14/HDAC4/CLEC4E/AP3B1/NCSTN/PIK3CG/CD47/DROSHA/ADAM17/CYLD/SP3/DOCK2/SUPT6H/CD46	41
GO:0002687	BP	GO:0002687	positive regulation of leukocyte migration	13/428	3.02131e-05	0.00192237	0.00171252	RIPOR2/DYSF/IL6R/C5AR1/CCR1/CXCL8/MAPK14/RAC2/NCKAP1L/TNFSF14/CXCR2/THBS1/ADAM17	13
GO:0032602	BP	GO:0032602	chemokine production	10/428	3.76649e-05	0.00235656	0.00209932	MEFV/IL4R/FFAR2/IL6R/EGR1/TLR2/SYK/IL1B/MBP/ADAM17	10
GO:1902622	BP	GO:1902622	regulation of neutrophil migration	7/428	4.88483e-05	0.00297381	0.00264919	RIPOR2/DYSF/C5AR1/CXCL8/RAC2/NCKAP1L/CXCR2	7
GO:0023061	BP	GO:0023061	signal release	37/428	4.91147e-05	0.00297381	0.00264919	DYSF/IL4R/FFAR2/PRKCB/CARD8/FGR/STX3/HCAR2/NOTCH1/TLR1/IFNGR1/RBPJ/TLR2/MAPK14/TMF1/JAK2/DDX58/ABCA1/SYK/IL1B/CREB1/IL1R2/RAF1/KLF7/IL1RAP/CLEC4E/PCSK5/RAB8B/ABCC4/CACNA1E/MBP/RHOT1/LCP2/ARNTL/GSK3B/GBP5/SRGN	37
GO:0031347	BP	GO:0031347	regulation of defense response	38/428	6.04795e-05	0.00360381	0.00321041	MNDA/SOCS3/PTGS2/MEFV/AKNA/FFAR2/TNFRSF1A/MUC3A/CR1/FGR/TREML2/IRAK3/PIK3AP1/IFNGR1/ATM/TLR2/RPS6KA5/MAPK14/JAK2/DDX58/PIAS1/SYK/IL1B/IL1R2/RAF1/NMI/YTHDF3/CLEC4E/PSPC1/SLC7A2/MED1/PIK3CG/XRCC6/CD47/DROSHA/CYLD/GBP5/JAK1	38
GO:0001959	BP	GO:0001959	regulation of cytokine-mediated signaling pathway	16/428	6.88028e-05	0.00403571	0.00359517	SOCS3/CARD8/TNFRSF1A/IRAK3/IFNGR1/HIPK1/JAK2/PIAS1/SYK/IL1R2/CASP8/YTHDF3/MED1/ADAM17/CYLD/JAK1	16
GO:0150076	BP	GO:0150076	neuroinflammatory response	9/428	7.23948e-05	0.00418108	0.00372467	PTGS2/IFNGR1/C5AR1/ATM/TLR2/NAMPT/JAK2/IL1B/ITGAM	9
GO:0048534	BP	GO:0048534	hematopoietic or lymphoid organ development	52/428	7.58713e-05	0.00431547	0.00384439	PLEK/PTPRJ/IL4R/PRKCB/EGR1/GAB2/CR1/NOTCH1/EGR3/PTBP3/STAT5B/ARID4A/EVI2B/CCR1/NFKB2/RBPJ/ATM/TLR2/DOCK11/HIPK1/RASSF2/MAPK14/NFAM1/NFE2/JAK2/FOS/SYK/FNIP1/CREB1/RAF1/CASP8/NCKAP1L/HDAC4/CLEC4E/AP3B1/LBR/KAT6A/MED1/THBS1/TGFBR1/AGO4/DROSHA/ADAM17/IREB2/CYLD/SP3/DOCK2/CSF3R/TNRC6B/NFE2L2/CD46/N4BP2L2	52
GO:0002521	BP	GO:0002521	leukocyte differentiation	33/428	7.99419e-05	0.0044653	0.00397787	PTPRJ/IL4R/EGR1/GAB2/CR1/EGR3/EVI2B/CCR1/RBPJ/ATM/TLR2/DOCK11/RASSF2/MAPK14/NFAM1/FOS/SYK/FNIP1/CREB1/CASP8/NCKAP1L/HDAC4/CLEC4E/AP3B1/LBR/MED1/DROSHA/ADAM17/IREB2/CYLD/SP3/DOCK2/CD46	33
GO:0050707	BP	GO:0050707	regulation of cytokine secretion	16/428	8.08846e-05	0.0044653	0.00397787	IL4R/FFAR2/CARD8/FGR/TLR1/IFNGR1/TLR2/MAPK14/DDX58/SYK/IL1B/IL1R2/IL1RAP/CLEC4E/MBP/SRGN	16
GO:0001525	BP	GO:0001525	angiogenesis	30/428	0.000115343	0.00627531	0.0055903	ITGAX/DYSF/PTGS2/PROK2/PRKCB/NOTCH1/EGR3/C5AR1/RBPJ/HIPK1/CXCL8/MAPK14/LRG1/CEMIP2/SYK/IL1B/ANPEP/SRPK2/PECAM1/ITGA5/CXCR2/BCAS3/MED1/THBS1/PIK3CG/TGFBR1/GAB1/SLC12A6/NFE2L2/JAK1	30
GO:0002520	BP	GO:0002520	immune system development	54/428	0.000117247	0.00628781	0.00560143	PLEK/PTPRJ/IL4R/PRKCB/EGR1/GAB2/CR1/NOTCH1/EGR3/PTBP3/IRAK3/STAT5B/ARID4A/EVI2B/CCR1/NFKB2/RBPJ/ATM/TLR2/DOCK11/HIPK1/RASSF2/MAPK14/NFAM1/NFE2/JAK2/FOS/SYK/FNIP1/CREB1/RAF1/CASP8/NCKAP1L/HDAC4/CLEC4E/AP3B1/LBR/KAT6A/MED1/THBS1/TGFBR1/AGO4/DROSHA/ADAM17/IREB2/CYLD/SP3/DOCK2/CSF3R/TNRC6B/NFE2L2/SUPT6H/CD46/N4BP2L2	54
GO:0007186	BP	GO:0007186	G protein-coupled receptor signaling pathway	30/428	0.000149481	0.00790355	0.00704079	PLEK/RGS2/FFAR2/PROK2/ADGRE5/HCAR2/RAPGEF2/GNAI3/C5AR1/PIK3R5/CCR1/CXCL1/IQGAP2/CXCL8/FGD4/OGFRL1/ADGRV1/JAK2/ABCA1/RAC2/PLCB2/TRIO/P2RY13/ADGRE3/ADGRE2/GIT2/CXCR2/CXCL16/PIK3CG/AHCYL1	30
GO:0034341	BP	GO:0034341	response to interferon-gamma	17/428	0.000185264	0.00965946	0.00860502	SOCS3/MEFV/IFNGR1/TLR2/WAS/JAK2/PIAS1/SLC11A1/NMI/IFITM2/MED1/CXCL16/CD47/GBP5/TRIM25/GBP2/JAK1	17
GO:0061900	BP	GO:0061900	glial cell activation	8/428	0.000190728	0.00980811	0.00873745	IFNGR1/C5AR1/ATM/TLR2/NAMPT/JAK2/IL1B/ITGAM	8
GO:0030097	BP	GO:0030097	hemopoiesis	49/428	0.0002282	0.0115765	0.0103128	PLEK/PTPRJ/IL4R/PRKCB/EGR1/GAB2/CR1/NOTCH1/EGR3/PTBP3/STAT5B/ARID4A/EVI2B/CCR1/RBPJ/ATM/TLR2/DOCK11/HIPK1/RASSF2/MAPK14/NFAM1/NFE2/JAK2/FOS/SYK/FNIP1/CREB1/CASP8/NCKAP1L/HDAC4/CLEC4E/AP3B1/LBR/KAT6A/MED1/THBS1/AGO4/DROSHA/ADAM17/IREB2/CYLD/SP3/DOCK2/CSF3R/TNRC6B/NFE2L2/CD46/N4BP2L2	49
GO:0050778	BP	GO:0050778	positive regulation of immune response	37/428	0.000252896	0.0126403	0.0112605	MNDA/PTPRJ/IL4R/FFAR2/IL6R/PRKCB/FAM49B/GAB2/MUC3A/CR1/FGR/FCGR3A/C5AR1/RPS6KA5/MAPK14/WAS/NFAM1/DDX58/SYK/IL1B/ITGAM/SLC11A1/CD59/RAF1/FCGR2A/NCKAP1L/FBXO38/CLEC4E/PSPC1/MED1/XRCC6/CD47/LCP2/WIPF1/CYLD/GBP5/CD46	37
GO:0001774	BP	GO:0001774	microglial cell activation	7/428	0.000259271	0.0126403	0.0112605	IFNGR1/C5AR1/ATM/TLR2/NAMPT/JAK2/ITGAM	7
GO:0002269	BP	GO:0002269	leukocyte activation involved in inflammatory response	7/428	0.000259271	0.0126403	0.0112605	IFNGR1/C5AR1/ATM/TLR2/NAMPT/JAK2/ITGAM	7
GO:0040012	BP	GO:0040012	regulation of locomotion	50/428	0.000264681	0.0127386	0.0113481	ITGAX/RIPOR2/DYSF/PTGS2/PTPRJ/PLXNC1/IL6R/FGR/STX3/NOTCH1/IGF1R/RAPGEF2/NEDD9/C5AR1/CCR1/DOCK4/STK10/ATM/SLC8A1/CXCL8/MAPK14/WAS/JAK2/DDX58/RAC2/IL1B/PECAM1/MAGI2/ZSWIM6/RAF1/NTRK3/ELP1/NCKAP1L/ITGA5/ABL2/TNFSF14/HDAC4/PHACTR1/SUN2/CXCR2/SSH1/BCAS3/ZSWIM8/THBS1/CXCL16/TGFBR1/GAB1/ADAM17/DOCK5/NFE2L2	50
GO:0032612	BP	GO:0032612	interleukin-1 production	11/428	0.00028136	0.0133699	0.0119104	MNDA/MEFV/CARD8/EGR1/JAK2/ABCA1/IL1B/IL1R2/CASP8/MR1/GBP5	11
GO:1901741	BP	GO:1901741	positive regulation of myoblast fusion	5/428	0.000296446	0.0137668	0.012264	RIPOR2/IL4R/CD53/MAPK14/TNFSF14	5
GO:0006959	BP	GO:0006959	humoral immune response	12/428	0.000303253	0.0137668	0.012264	TREM1/CR1/NOTCH1/C5AR1/CXCL1/RBPJ/CXCL8/IL1B/SLC11A1/CD59/ST6GAL1/CD46	12
GO:0006909	BP	GO:0006909	phagocytosis	22/428	0.000307936	0.0137668	0.012264	DYSF/PTPRJ/FGR/ARHGAP25/NCF2/FCGR3A/TLR2/CD93/WAS/ABCA1/SYK/IL1B/ITGAM/SLC11A1/PECAM1/FCGR2A/NCKAP1L/THBS1/CD47/SPG11/WIPF1/DOCK2	22
GO:0060330	BP	GO:0060330	regulation of response to interferon-gamma	6/428	0.000315382	0.0137668	0.012264	SOCS3/IFNGR1/JAK2/PIAS1/MED1/JAK1	6
GO:0060334	BP	GO:0060334	regulation of interferon-gamma-mediated signaling pathway	6/428	0.000315382	0.0137668	0.012264	SOCS3/IFNGR1/JAK2/PIAS1/MED1/JAK1	6
GO:0071715	BP	GO:0071715	icosanoid transport	6/428	0.000315382	0.0137668	0.012264	SYK/IL1B/PNPLA8/PLA2R1/ABCC4/SLCO3A1	6
GO:1901571	BP	GO:1901571	fatty acid derivative transport	6/428	0.000315382	0.0137668	0.012264	SYK/IL1B/PNPLA8/PLA2R1/ABCC4/SLCO3A1	6
GO:0030183	BP	GO:0030183	B cell differentiation	12/428	0.000362214	0.0156293	0.0139232	PTPRJ/RBPJ/ATM/DOCK11/NFAM1/SYK/FNIP1/NCKAP1L/HDAC4/ADAM17/CYLD/SP3	12
GO:0009306	BP	GO:0009306	protein secretion	32/428	0.00039522	0.0166703	0.0148506	PLEK/DYSF/IL4R/FFAR2/CARD8/FGR/HCAR2/NOTCH1/TLR1/IFNGR1/RBPJ/TLR2/MAPK14/JAK2/DDX58/ABCA1/SYK/IL1B/IL1R2/RAF1/KLF7/IL1RAP/MIA2/CLEC4E/PCSK5/RAB8B/CACNA1E/MBP/LCP2/ARNTL/GBP5/SRGN	32
GO:0035592	BP	GO:0035592	establishment of protein localization to extracellular region	32/428	0.00039522	0.0166703	0.0148506	PLEK/DYSF/IL4R/FFAR2/CARD8/FGR/HCAR2/NOTCH1/TLR1/IFNGR1/RBPJ/TLR2/MAPK14/JAK2/DDX58/ABCA1/SYK/IL1B/IL1R2/RAF1/KLF7/IL1RAP/MIA2/CLEC4E/PCSK5/RAB8B/CACNA1E/MBP/LCP2/ARNTL/GBP5/SRGN	32
GO:0002685	BP	GO:0002685	regulation of leukocyte migration	14/428	0.000407091	0.0169802	0.0151267	RIPOR2/DYSF/IL6R/C5AR1/CCR1/STK10/CXCL8/MAPK14/RAC2/NCKAP1L/TNFSF14/CXCR2/THBS1/ADAM17	14
GO:0071692	BP	GO:0071692	protein localization to extracellular region	32/428	0.000456846	0.0188462	0.0167889	PLEK/DYSF/IL4R/FFAR2/CARD8/FGR/HCAR2/NOTCH1/TLR1/IFNGR1/RBPJ/TLR2/MAPK14/JAK2/DDX58/ABCA1/SYK/IL1B/IL1R2/RAF1/KLF7/IL1RAP/MIA2/CLEC4E/PCSK5/RAB8B/CACNA1E/MBP/LCP2/ARNTL/GBP5/SRGN	32
GO:0045766	BP	GO:0045766	positive regulation of angiogenesis	14/428	0.000470972	0.0192177	0.0171199	ITGAX/PTGS2/PRKCB/C5AR1/HIPK1/CXCL8/LRG1/IL1B/ITGA5/CXCR2/THBS1/GAB1/NFE2L2/JAK1	14
GO:0051270	BP	GO:0051270	regulation of cellular component movement	51/428	0.000489206	0.0197471	0.0175915	ITGAX/RIPOR2/DYSF/PTGS2/PTPRJ/PLXNC1/IL6R/FGR/NOTCH1/IGF1R/RAPGEF2/NEDD9/C5AR1/CCR1/DOCK4/STK10/ATM/SLC8A1/CXCL8/MAPK14/WAS/JAK2/DDX58/RAC2/IL1B/KCNJ2/PECAM1/MAGI2/ZSWIM6/RAF1/NTRK3/ELP1/NCKAP1L/ITGA5/ABL2/TNFSF14/HDAC4/PHACTR1/SUN2/CXCR2/SSH1/BCAS3/ZSWIM8/THBS1/CXCL16/TGFBR1/RHOT1/GAB1/ADAM17/DOCK5/NFE2L2	51
GO:1901568	BP	GO:1901568	fatty acid derivative metabolic process	11/428	0.000499292	0.0199398	0.0177632	PTGS2/TNFRSF1A/TLR2/LTA4H/SYK/IL1B/ACSL4/HSD17B4/CYP4F3/PNPLA8/FAR1	11
GO:1901739	BP	GO:1901739	regulation of myoblast fusion	5/428	0.000512638	0.0202573	0.018046	RIPOR2/IL4R/CD53/MAPK14/TNFSF14	5
GO:0042110	BP	GO:0042110	T cell activation	29/428	0.0005534	0.0216402	0.019278	RIPOR2/LCP1/IL4R/IL6R/EGR1/FAM49B/CR1/TREML2/EGR3/JAML/WAS/RAC2/SYK/IL1B/SLC11A1/CASP8/NCKAP1L/TNFSF14/CLEC4E/AP3B1/NCSTN/PIK3CG/CD47/DROSHA/ADAM17/CYLD/SP3/DOCK2/CD46	29
GO:0032611	BP	GO:0032611	interleukin-1 beta production	10/428	0.000560554	0.021694	0.0193259	MNDA/MEFV/CARD8/EGR1/JAK2/ABCA1/IL1B/CASP8/MR1/GBP5	10
GO:0006690	BP	GO:0006690	icosanoid metabolic process	8/428	0.000591442	0.0226559	0.0201827	PTGS2/TNFRSF1A/TLR2/LTA4H/SYK/IL1B/CYP4F3/PNPLA8	8
GO:0034612	BP	GO:0034612	response to tumor necrosis factor	19/428	0.000603988	0.0228204	0.0203293	PTGS2/CARD8/TNFRSF1A/HIPK1/CXCL8/MAPK14/JAK2/SYK/CASP8/TNFSF14/HDAC4/TANK/MAP3K5/THBS1/CXCL16/ADAM17/CYLD/GBP2/NFE2L2	19
GO:0045088	BP	GO:0045088	regulation of innate immune response	22/428	0.000607896	0.0228204	0.0203293	MNDA/SOCS3/FFAR2/MUC3A/CR1/FGR/TREML2/IRAK3/IFNGR1/RPS6KA5/JAK2/PIAS1/SYK/RAF1/NMI/YTHDF3/CLEC4E/PSPC1/MED1/XRCC6/GBP5/JAK1	22
GO:1903708	BP	GO:1903708	positive regulation of hemopoiesis	16/428	0.000655037	0.0243466	0.0216889	IL4R/EGR3/STAT5B/EVI2B/CCR1/MAPK14/FOS/SYK/CREB1/CASP8/NCKAP1L/AP3B1/MED1/CYLD/CD46/N4BP2L2	16
GO:0048661	BP	GO:0048661	positive regulation of smooth muscle cell proliferation	10/428	0.000681371	0.0246429	0.0219529	PTGS2/IL6R/GNAI3/NAMPT/JAK2/HDAC4/MAP3K5/ERN1/ABCC4/THBS1	10
GO:0010830	BP	GO:0010830	regulation of myotube differentiation	7/428	0.000683148	0.0246429	0.0219529	RIPOR2/IL4R/CD53/NOTCH1/MAPK14/TNFSF14/HDAC4	7
GO:0033006	BP	GO:0033006	regulation of mast cell activation involved in immune response	6/428	0.000691949	0.0246429	0.0219529	IL4R/GAB2/FGR/RAC2/SYK/ADGRE2	6
GO:0043304	BP	GO:0043304	regulation of mast cell degranulation	6/428	0.000691949	0.0246429	0.0219529	IL4R/GAB2/FGR/RAC2/SYK/ADGRE2	6
GO:0002790	BP	GO:0002790	peptide secretion	32/428	0.000695831	0.0246429	0.0219529	PLEK/DYSF/IL4R/FFAR2/CARD8/FGR/HCAR2/NOTCH1/TLR1/IFNGR1/RBPJ/TLR2/MAPK14/JAK2/DDX58/ABCA1/SYK/IL1B/IL1R2/RAF1/KLF7/IL1RAP/MIA2/CLEC4E/PCSK5/RAB8B/CACNA1E/MBP/LCP2/ARNTL/GBP5/SRGN	32
GO:0008284	BP	GO:0008284	positive regulation of cell population proliferation	40/428	0.000740064	0.0259645	0.0231302	ITGAX/DYSF/PTGS2/IL6R/PROK2/EGR1/GAB2/STX3/NOTCH1/IGF1R/EGR3/GNAI3/C5AR1/RBPJ/HIPK1/JAML/MAPK14/LRG1/NAMPT/JAK2/RAC2/SYK/IL1B/SRPK2/NTRK3/NCKAP1L/HDAC4/SSR1/CXCR2/RNASEH2B/MAP3K5/ERN1/ABCC4/MED1/THBS1/TGFBR1/CD47/ADAM17/CD46/N4BP2L2	40
GO:0071674	BP	GO:0071674	mononuclear cell migration	8/428	0.000758386	0.0263032	0.0234319	IL6R/C5AR1/CCR1/JAML/MAPK14/PECAM1/THBS1/CD47	8
GO:0001568	BP	GO:0001568	blood vessel development	35/428	0.000763731	0.0263032	0.0234319	ITGAX/SOCS3/DYSF/PTGS2/IL6R/PROK2/PRKCB/EGR1/NOTCH1/EGR3/RAPGEF2/C5AR1/RBPJ/HIPK1/CXCL8/MAPK14/LRG1/CEMIP2/SYK/IL1B/ANPEP/SRPK2/PECAM1/ITGA5/CXCR2/PCSK5/BCAS3/MED1/THBS1/PIK3CG/TGFBR1/GAB1/SLC12A6/NFE2L2/JAK1	35
GO:2000145	BP	GO:2000145	regulation of cell motility	47/428	0.000789752	0.0268034	0.0238776	ITGAX/RIPOR2/DYSF/PTGS2/PTPRJ/PLXNC1/IL6R/FGR/NOTCH1/IGF1R/RAPGEF2/NEDD9/C5AR1/CCR1/DOCK4/STK10/ATM/SLC8A1/CXCL8/MAPK14/WAS/JAK2/DDX58/RAC2/IL1B/PECAM1/MAGI2/RAF1/NTRK3/ELP1/NCKAP1L/ITGA5/ABL2/TNFSF14/HDAC4/PHACTR1/SUN2/CXCR2/SSH1/BCAS3/THBS1/CXCL16/TGFBR1/GAB1/ADAM17/DOCK5/NFE2L2	47
GO:0042060	BP	GO:0042060	wound healing	32/428	0.00079699	0.0268034	0.0238776	PLEK/DYSF/PLAUR/PRKCB/NOTCH1/PTPN12/PIK3R5/DOCK11/JAML/WAS/NFE2/JAK2/F5/SYK/SLC11A1/PECAM1/CD59/RAF1/IFRD1/ITGA5/AP3B1/LMAN1/MAP3K5/RCOR1/THBS1/PIK3CG/TGFBR1/PLAT/ADAM17/LCP2/NFE2L2/DST	32
GO:0018105	BP	GO:0018105	peptidyl-serine phosphorylation	22/428	0.000799676	0.0268034	0.0238776	PTGS2/PRKCB/MKNK1/ATM/BRAF/RPS6KA5/HIPK1/RASSF2/MAPK14/SYK/FNIP1/RAF1/NTRK3/LMTK2/MAST3/UHMK1/ERN1/STK38L/TGFBR1/GSK3B/MARK3/DYRK1A	22
GO:0032309	BP	GO:0032309	icosanoid secretion	5/428	0.000829018	0.027062	0.0241079	SYK/IL1B/PNPLA8/PLA2R1/ABCC4	5
GO:0033363	BP	GO:0033363	secretory granule organization	5/428	0.000829018	0.027062	0.0241079	TMF1/LYST/ABCA1/CREB1/SRGN	5
GO:0045932	BP	GO:0045932	negative regulation of muscle contraction	5/428	0.000829018	0.027062	0.0241079	RGS2/PTGS2/DOCK4/PIK3CG/DOCK5	5
GO:1901216	BP	GO:1901216	positive regulation of neuron death	11/428	0.000843295	0.0272908	0.0243117	EGR1/ATM/GRIN2B/FOS/ITGAM/SRPK2/CASP8/HDAC4/SSH1/MAP3K5/GSK3B	11
GO:0045576	BP	GO:0045576	mast cell activation	8/428	0.000961232	0.0306021	0.0272615	IL4R/GAB2/FGR/RAC2/SYK/ADGRE2/PIK3CG/LCP2	8
GO:0048514	BP	GO:0048514	blood vessel morphogenesis	31/428	0.00096192	0.0306021	0.0272615	ITGAX/DYSF/PTGS2/PROK2/PRKCB/NOTCH1/EGR3/RAPGEF2/C5AR1/RBPJ/HIPK1/CXCL8/MAPK14/LRG1/CEMIP2/SYK/IL1B/ANPEP/SRPK2/PECAM1/ITGA5/CXCR2/BCAS3/MED1/THBS1/PIK3CG/TGFBR1/GAB1/SLC12A6/NFE2L2/JAK1	31
GO:0002888	BP	GO:0002888	positive regulation of myeloid leukocyte mediated immunity	6/428	0.000977799	0.0308459	0.0274787	IL4R/GAB2/FGR/DDX58/SYK/ITGAM	6
GO:0032675	BP	GO:0032675	regulation of interleukin-6 production	11/428	0.000994393	0.0311079	0.0277122	IL6R/TLR1/IRAK3/TLR2/DDX58/SYK/IL1B/NCKAP1L/IL1RAP/MBP/CD47	11
GO:0050727	BP	GO:0050727	regulation of inflammatory response	19/428	0.00100425	0.0311566	0.0277556	SOCS3/PTGS2/MEFV/AKNA/FFAR2/TNFRSF1A/PIK3AP1/ATM/TLR2/MAPK14/JAK2/IL1B/IL1R2/SLC7A2/PIK3CG/CD47/DROSHA/CYLD/GBP5	19
GO:0009612	BP	GO:0009612	response to mechanical stimulus	16/428	0.00104628	0.0321947	0.0286803	RIPOR2/PTGS2/TNFRSF1A/SLC8A1/MAPK14/ADGRV1/FOS/IL1B/KCNJ2/RAF1/CASP8/TNFSF14/HDAC4/USP53/THBS1/BTG2	16
GO:0033002	BP	GO:0033002	muscle cell proliferation	15/428	0.00106531	0.0325136	0.0289644	PTGS2/IL6R/NOTCH1/GNAI3/RBPJ/MAPK14/NAMPT/JAK2/HDAC4/MAP3K5/ERN1/ABCC4/THBS1/TGFBR1/XRCC6	15
GO:0002831	BP	GO:0002831	regulation of response to biotic stimulus	26/428	0.00112314	0.0340022	0.0302905	MNDA/SOCS3/FFAR2/CARD8/MUC3A/CR1/FGR/TREML2/IRAK3/IFNGR1/RPS6KA5/JAK2/DDX58/PIAS1/SYK/IL1B/RAF1/NMI/YTHDF3/FBXO38/CLEC4E/PSPC1/MED1/XRCC6/GBP5/JAK1	26
GO:0050764	BP	GO:0050764	regulation of phagocytosis	10/428	0.00117859	0.0350698	0.0312416	DYSF/PTPRJ/FGR/TLR2/SYK/IL1B/SLC11A1/NCKAP1L/CD47/DOCK2	10
GO:0002279	BP	GO:0002279	mast cell activation involved in immune response	7/428	0.00118643	0.0350698	0.0312416	IL4R/GAB2/FGR/RAC2/SYK/ADGRE2/PIK3CG	7
GO:0043303	BP	GO:0043303	mast cell degranulation	7/428	0.00118643	0.0350698	0.0312416	IL4R/GAB2/FGR/RAC2/SYK/ADGRE2/PIK3CG	7
GO:0001934	BP	GO:0001934	positive regulation of protein phosphorylation	45/428	0.00119814	0.0350752	0.0312464	SOCS3/PTGS2/PLAUR/PTPRJ/ZEB2/IL6R/PROK2/TNFRSF1A/EGR1/NOTCH1/IGF1R/RAPGEF2/NEDD9/C5AR1/PIK3R5/CCR1/STK10/ATM/BRAF/MLKL/RPS6KA5/RASSF2/MAPK14/JAK2/SYK/IL1B/SLC11A1/FNIP1/PECAM1/RAF1/NTRK3/NCKAP1L/ITGA5/PELI2/MAP3K5/ERN1/THBS1/NPTN/PIK3CG/TGFBR1/CCNT2/XRCC6/ADAM17/LCP2/TAOK2	45
GO:0002886	BP	GO:0002886	regulation of myeloid leukocyte mediated immunity	8/428	0.0012053	0.0350752	0.0312464	IL4R/GAB2/FGR/DDX58/RAC2/SYK/ITGAM/ADGRE2	8
GO:0007169	BP	GO:0007169	transmembrane receptor protein tyrosine kinase signaling pathway	39/428	0.00125272	0.0361747	0.0322258	SOCS3/PLAUR/PTPRJ/PRKCB/GAB2/FGR/NCF2/PXN/IGF1R/CSRNP1/RAPGEF2/STAT5B/PTPN12/RBPJ/RPS6KA5/RASSF2/HIP1/MAPK14/GRIN2B/JAK2/PTPRE/SYK/IL1B/RAF1/NTRK3/NCKAP1L/ITGA5/LMTK2/REPS2/NCSTN/THBS1/NPTN/ATP6V1A/GAB1/PLAT/ADAM17/LCP2/EPS15L1/GSK3B	39
GO:0043302	BP	GO:0043302	positive regulation of leukocyte degranulation	5/428	0.00127096	0.0364213	0.0324456	IL4R/GAB2/FGR/SYK/ITGAM	5
GO:0030334	BP	GO:0030334	regulation of cell migration	44/428	0.00129869	0.0369341	0.0329023	ITGAX/RIPOR2/DYSF/PTGS2/PTPRJ/PLXNC1/IL6R/FGR/NOTCH1/IGF1R/RAPGEF2/NEDD9/C5AR1/CCR1/DOCK4/STK10/ATM/SLC8A1/CXCL8/MAPK14/JAK2/DDX58/RAC2/IL1B/PECAM1/MAGI2/NTRK3/ELP1/NCKAP1L/ITGA5/TNFSF14/HDAC4/PHACTR1/SUN2/CXCR2/SSH1/BCAS3/THBS1/CXCL16/TGFBR1/GAB1/ADAM17/DOCK5/NFE2L2	44
GO:0046777	BP	GO:0046777	protein autophosphorylation	19/428	0.00133977	0.0376687	0.0335567	SLA/FGR/IGF1R/MKNK1/IRAK3/STK10/ATM/RASSF2/JAK2/SYK/LMTK2/ABL2/UHMK1/ERN1/TRPM7/TAOK2/GSK3B/MARK3/DYRK1A	19
GO:0018209	BP	GO:0018209	peptidyl-serine modification	22/428	0.00134459	0.0376687	0.0335567	PTGS2/PRKCB/MKNK1/ATM/BRAF/RPS6KA5/HIPK1/RASSF2/MAPK14/SYK/FNIP1/RAF1/NTRK3/LMTK2/MAST3/UHMK1/ERN1/STK38L/TGFBR1/GSK3B/MARK3/DYRK1A	22
GO:0051153	BP	GO:0051153	regulation of striated muscle cell differentiation	9/428	0.00135787	0.0377589	0.0336372	RIPOR2/RGS2/IL4R/CD53/NOTCH1/RBPJ/MAPK14/TNFSF14/HDAC4	9
GO:0071356	BP	GO:0071356	cellular response to tumor necrosis factor	17/428	0.00138606	0.0382593	0.0340829	CARD8/TNFRSF1A/HIPK1/CXCL8/MAPK14/JAK2/SYK/CASP8/TNFSF14/HDAC4/TANK/MAP3K5/THBS1/ADAM17/CYLD/GBP2/NFE2L2	17
GO:1903706	BP	GO:1903706	regulation of hemopoiesis	29/428	0.00149776	0.0409754	0.0365025	IL4R/PRKCB/CR1/NOTCH1/EGR3/STAT5B/EVI2B/CCR1/RASSF2/MAPK14/NFAM1/NFE2/FOS/SYK/FNIP1/CREB1/CASP8/NCKAP1L/AP3B1/MED1/THBS1/AGO4/DROSHA/CYLD/CSF3R/TNRC6B/NFE2L2/CD46/N4BP2L2	29
GO:0002448	BP	GO:0002448	mast cell mediated immunity	7/428	0.00152812	0.0409754	0.0365025	IL4R/GAB2/FGR/RAC2/SYK/ADGRE2/PIK3CG	7
GO:0010803	BP	GO:0010803	regulation of tumor necrosis factor-mediated signaling pathway	7/428	0.00152812	0.0409754	0.0365025	CARD8/TNFRSF1A/HIPK1/SYK/CASP8/ADAM17/CYLD	7
GO:0032655	BP	GO:0032655	regulation of interleukin-12 production	7/428	0.00152812	0.0409754	0.0365025	MEFV/IRAK3/TLR2/MAPK14/SYK/THBS1/CD47	7
GO:1901342	BP	GO:1901342	regulation of vasculature development	20/428	0.0016198	0.0431258	0.0384181	ITGAX/PTGS2/IL6R/PROK2/PRKCB/EGR1/NOTCH1/RAPGEF2/C5AR1/HIPK1/CXCL8/LRG1/CEMIP2/IL1B/ITGA5/CXCR2/THBS1/GAB1/NFE2L2/JAK1	20
GO:0010562	BP	GO:0010562	positive regulation of phosphorus metabolic process	49/428	0.00168763	0.0442343	0.0394056	PLEK/SOCS3/PTGS2/PLAUR/PTPRJ/ZEB2/IL6R/PROK2/TNFRSF1A/EGR1/FGR/NOTCH1/IGF1R/RAPGEF2/NEDD9/C5AR1/PIK3R5/CCR1/STK10/ATM/BRAF/MLKL/RPS6KA5/RASSF2/MAPK14/JAK2/SYK/IL1B/SLC11A1/FNIP1/PECAM1/MAGI2/RAF1/NTRK3/NCKAP1L/ITGA5/ANKLE2/PELI2/MAP3K5/ERN1/THBS1/NPTN/PIK3CG/TGFBR1/CCNT2/XRCC6/ADAM17/LCP2/TAOK2	49
GO:0045937	BP	GO:0045937	positive regulation of phosphate metabolic process	49/428	0.00168763	0.0442343	0.0394056	PLEK/SOCS3/PTGS2/PLAUR/PTPRJ/ZEB2/IL6R/PROK2/TNFRSF1A/EGR1/FGR/NOTCH1/IGF1R/RAPGEF2/NEDD9/C5AR1/PIK3R5/CCR1/STK10/ATM/BRAF/MLKL/RPS6KA5/RASSF2/MAPK14/JAK2/SYK/IL1B/SLC11A1/FNIP1/PECAM1/MAGI2/RAF1/NTRK3/NCKAP1L/ITGA5/ANKLE2/PELI2/MAP3K5/ERN1/THBS1/NPTN/PIK3CG/TGFBR1/CCNT2/XRCC6/ADAM17/LCP2/TAOK2	49
GO:0042113	BP	GO:0042113	B cell activation	17/428	0.00169679	0.0442343	0.0394056	MNDA/PTPRJ/PRKCB/RBPJ/ATM/DOCK11/NFAM1/SYK/FNIP1/SKAP2/CASP8/NCKAP1L/HDAC4/ADAM17/CYLD/SP3/SUPT6H	17
GO:0001944	BP	GO:0001944	vasculature development	35/428	0.00177432	0.0457702	0.0407739	ITGAX/SOCS3/DYSF/PTGS2/IL6R/PROK2/PRKCB/EGR1/NOTCH1/EGR3/RAPGEF2/C5AR1/RBPJ/HIPK1/CXCL8/MAPK14/LRG1/CEMIP2/SYK/IL1B/ANPEP/SRPK2/PECAM1/ITGA5/CXCR2/PCSK5/BCAS3/MED1/THBS1/PIK3CG/TGFBR1/GAB1/SLC12A6/NFE2L2/JAK1	35
GO:0032757	BP	GO:0032757	positive regulation of interleukin-8 production	6/428	0.00181234	0.0457702	0.0407739	FFAR2/TLR1/TLR2/DDX58/SYK/IL1B	6
GO:0033003	BP	GO:0033003	regulation of mast cell activation	6/428	0.00181234	0.0457702	0.0407739	IL4R/GAB2/FGR/RAC2/SYK/ADGRE2	6
GO:0050830	BP	GO:0050830	defense response to Gram-positive bacterium	6/428	0.00181234	0.0457702	0.0407739	FGR/C5AR1/TLR2/DROSHA/ADAM17/GBP2	6
GO:0015718	BP	GO:0015718	monocarboxylic acid transport	11/428	0.00183934	0.0457702	0.0407739	AQP9/SLC16A3/SYK/IL1B/ACSL4/NCOA1/PNPLA8/PLA2R1/ABCC4/SLCO3A1/THBS1	11
GO:0010831	BP	GO:0010831	positive regulation of myotube differentiation	5/428	0.00186543	0.0457702	0.0407739	RIPOR2/IL4R/CD53/MAPK14/TNFSF14	5
GO:0030449	BP	GO:0030449	regulation of complement activation	5/428	0.00186543	0.0457702	0.0407739	CR1/C5AR1/IL1B/CD59/CD46	5
GO:0060143	BP	GO:0060143	positive regulation of syncytium formation by plasma membrane fusion	5/428	0.00186543	0.0457702	0.0407739	RIPOR2/IL4R/CD53/MAPK14/TNFSF14	5
GO:1990573	BP	GO:1990573	potassium ion import across plasma membrane	5/428	0.00186543	0.0457702	0.0407739	KCNJ15/SLC12A9/SLC12A1/KCNJ2/SLC12A6	5
GO:0032615	BP	GO:0032615	interleukin-12 production	7/428	0.00194185	0.0470303	0.0418965	MEFV/IRAK3/TLR2/MAPK14/SYK/THBS1/CD47	7
GO:0043300	BP	GO:0043300	regulation of leukocyte degranulation	7/428	0.00194185	0.0470303	0.0418965	IL4R/GAB2/FGR/RAC2/SYK/ITGAM/ADGRE2	7
GO:0045639	BP	GO:0045639	positive regulation of myeloid cell differentiation	9/428	0.00195634	0.0470776	0.0419386	STAT5B/EVI2B/CCR1/MAPK14/FOS/CREB1/CASP8/NCKAP1L/MED1	9
GO:0030667	CC	GO:0030667	secretory granule membrane	34/442	4.27368e-08	1.90606e-05	1.81294e-05	ITGAX/PLAUR/PTPRJ/ADGRE5/CR1/MMP25/STX3/CD53/C5AR1/STK10/IQGAP2/TLR2/FCGR3B/CD93/CMTM6/NFAM1/LAMP2/ITGAM/TSPAN14/SLC11A1/ANPEP/PECAM1/CD59/FCGR2A/NCKAP1L/ADGRE3/MANBA/CXCR2/SELL/NCSTN/ABCC4/CD47/COPB1/CD46	34
GO:0030141	CC	GO:0030141	secretory granule	56/442	9.349e-07	0.000208483	0.000198297	ITGAX/MNDA/PLAUR/PTPRJ/ADGRE5/FAM49B/CR1/FGR/NCF2/MMP25/STX3/CD53/NOTCH1/CPPED1/GNAI3/C5AR1/CXCL1/STK10/IQGAP2/TLR2/FCGR3B/CD93/CMTM6/LTA4H/MAPK14/LRG1/NFAM1/PYGL/F5/IL1B/LAMP2/GCA/ITGAM/TSPAN14/SLC11A1/ANPEP/PECAM1/CD59/FCGR2A/NCKAP1L/ABCA12/ADGRE3/MANBA/CXCR2/PCSK5/SELL/NCSTN/ABCC4/THBS1/XRCC6/CD47/PLAT/COPB1/SRGN/DOCK2/CD46	56
GO:0005887	CC	GO:0005887	integral component of plasma membrane	58/442	1.58205e-06	0.000235198	0.000223707	ITGAX/AQP9/KCNJ15/PLAUR/PTPRJ/PLXNC1/IL4R/FFAR2/IL6R/ADGRE5/TNFRSF1A/CR1/NCF2/CD53/IGF1R/RAPGEF2/TLR1/SLC16A3/IFNGR1/EVI2B/C5AR1/CCR1/SLC8A1/TLR2/LAPTM5/SELPLG/CEMIP2/GRIN2B/ABCA1/KCNJ2/ITGAM/TSPAN14/SLC11A1/NTRK3/EPS8/NCKAP1L/SLC26A4/ITGA5/LMTK2/ADGRE3/IL1RAP/ADGRE2/CXCR2/SLC20A1/SELL/NCSTN/NPC1/CD163/SLCO3A1/CSF2RB/SLC7A2/NPTN/TGFBR1/CD47/ADAM17/CSF3R/SLC12A6/CD46	58
GO:0031226	CC	GO:0031226	intrinsic component of plasma membrane	59/442	2.49822e-06	0.000278551	0.000264943	ITGAX/AQP9/KCNJ15/PLAUR/PTPRJ/PLXNC1/IL4R/FFAR2/IL6R/ADGRE5/TNFRSF1A/CR1/NCF2/CD53/IGF1R/RAPGEF2/TLR1/SLC16A3/IFNGR1/EVI2B/C5AR1/CCR1/SLC8A1/TLR2/LAPTM5/SELPLG/CEMIP2/GRIN2B/ABCA1/KCNJ2/ITGAM/TSPAN14/SLC11A1/CD59/NTRK3/EPS8/NCKAP1L/SLC26A4/ITGA5/LMTK2/ADGRE3/IL1RAP/ADGRE2/CXCR2/SLC20A1/SELL/NCSTN/NPC1/CD163/SLCO3A1/CSF2RB/SLC7A2/NPTN/TGFBR1/CD47/ADAM17/CSF3R/SLC12A6/CD46	59
GO:0009986	CC	GO:0009986	cell surface	41/442	3.60245e-06	0.000321338	0.000305639	ITGAX/PLAUR/PTPRJ/IL6R/TNFRSF1A/CR1/CD53/TREML2/NOTCH1/FCGR3A/C5AR1/CCR1/IQGAP2/TLR2/CD93/ADGRV1/GRIN2B/ABCA1/ITGAM/TSPAN14/ANPEP/PECAM1/CD59/ITGA5/CXCR2/PLA2R1/PDIA3/MAP3K5/CD163/THBS1/NPTN/MBP/TGFBR1/CD47/PLAT/ADAM17/MR1/GSR/DIP2A/CSF3R/CD46	41
GO:0099503	CC	GO:0099503	secretory vesicle	58/442	1.10677e-05	0.000822702	0.000782508	ITGAX/MNDA/PLAUR/PTPRJ/ADGRE5/DMXL2/FAM49B/CR1/FGR/NCF2/MMP25/STX3/CD53/NOTCH1/CPPED1/GNAI3/C5AR1/CXCL1/STK10/IQGAP2/TLR2/FCGR3B/CD93/CMTM6/LTA4H/MAPK14/LRG1/NFAM1/PYGL/F5/IL1B/LAMP2/GCA/ITGAM/TSPAN14/SLC11A1/ANPEP/PECAM1/CD59/FCGR2A/NCKAP1L/ABCA12/ADGRE3/MANBA/CXCR2/PCSK5/RAB8B/SELL/NCSTN/ABCC4/THBS1/XRCC6/CD47/PLAT/COPB1/SRGN/DOCK2/CD46	58
GO:0012506	CC	GO:0012506	vesicle membrane	48/442	0.000190516	0.0121386	0.0115455	ITGAX/DYSF/PLAUR/PTPRJ/ADGRE5/DMXL2/CR1/MMP25/STX3/CD53/TLR1/COPB2/C5AR1/STK10/IQGAP2/TLR2/FCGR3B/KIF1B/CD93/CMTM6/HIP1/WAS/NFAM1/RAC2/LAMP2/ITGAM/TSPAN14/SLC11A1/ANPEP/PECAM1/CD59/FCGR2A/NCKAP1L/ADGRE3/PIKFYVE/AP3B1/MANBA/CXCR2/LMAN1/RAB8B/SELL/NCSTN/ABCC4/CD163/CD47/TAOK2/COPB1/CD46	48
GO:0030659	CC	GO:0030659	cytoplasmic vesicle membrane	46/442	0.000277154	0.0154514	0.0146965	ITGAX/DYSF/PLAUR/PTPRJ/ADGRE5/DMXL2/CR1/MMP25/STX3/CD53/TLR1/COPB2/C5AR1/STK10/IQGAP2/TLR2/FCGR3B/KIF1B/CD93/CMTM6/HIP1/NFAM1/RAC2/LAMP2/ITGAM/TSPAN14/SLC11A1/ANPEP/PECAM1/CD59/FCGR2A/NCKAP1L/ADGRE3/AP3B1/MANBA/CXCR2/LMAN1/RAB8B/SELL/NCSTN/ABCC4/CD163/CD47/TAOK2/COPB1/CD46	46
GO:0038023	MF	GO:0038023	signaling receptor activity	46/431	3.145e-08	8.72739e-06	8.49151e-06	ITGAX/TREM1/PLAUR/PLXNC1/IL4R/FFAR2/IL6R/ADGRE5/TNFRSF1A/CR1/HCAR2/TREML2/NOTCH1/IGF1R/TLR1/IFNGR1/C5AR1/CCR1/TLR2/CD93/OGFRL1/ADGRV1/NFAM1/GRIN2B/ABCA1/PTPRE/ANPEP/IL1R2/P2RY13/FCGR2A/NTRK3/LMTK2/ADGRE3/IL1RAP/ADGRE2/CLEC4E/CXCR2/PLA2R1/SLC20A1/NPC1/CSF2RB/TGFBR1/CD47/MR1/CSF3R/CD46	46
GO:0060089	MF	GO:0060089	molecular transducer activity	46/431	3.145e-08	8.72739e-06	8.49151e-06	ITGAX/TREM1/PLAUR/PLXNC1/IL4R/FFAR2/IL6R/ADGRE5/TNFRSF1A/CR1/HCAR2/TREML2/NOTCH1/IGF1R/TLR1/IFNGR1/C5AR1/CCR1/TLR2/CD93/OGFRL1/ADGRV1/NFAM1/GRIN2B/ABCA1/PTPRE/ANPEP/IL1R2/P2RY13/FCGR2A/NTRK3/LMTK2/ADGRE3/IL1RAP/ADGRE2/CLEC4E/CXCR2/PLA2R1/SLC20A1/NPC1/CSF2RB/TGFBR1/CD47/MR1/CSF3R/CD46	46
GO:0004888	MF	GO:0004888	transmembrane signaling receptor activity	35/431	1.86206e-07	3.44481e-05	3.3517e-05	PLXNC1/IL4R/FFAR2/IL6R/ADGRE5/TNFRSF1A/CR1/HCAR2/NOTCH1/IGF1R/TLR1/IFNGR1/C5AR1/CCR1/OGFRL1/ADGRV1/NFAM1/GRIN2B/ABCA1/PTPRE/IL1R2/P2RY13/FCGR2A/NTRK3/LMTK2/ADGRE3/IL1RAP/ADGRE2/CXCR2/PLA2R1/NPC1/CSF2RB/TGFBR1/MR1/CSF3R	35
GO:0140375	MF	GO:0140375	immune receptor activity	12/431	1.06634e-05	0.00147954	0.00143956	IL4R/IL6R/CR1/IFNGR1/C5AR1/CCR1/IL1R2/IL1RAP/CXCR2/CSF2RB/MR1/CSF3R	12
GO:0004672	MF	GO:0004672	protein kinase activity	39/431	0.00017067	0.0169478	0.0164897	SLA/PRKCB/FGR/IGF1R/MKNK1/IRAK3/STK10/ATM/BRAF/MLKL/RPS6KA5/HIPK1/RASSF2/MAPK14/JAK2/SYK/SRPK2/TRIO/CCNH/RAF1/NTRK3/LMTK2/ABL2/MAST3/UHMK1/WEE1/MAP3K5/ERN1/NUAK2/TRPM7/STK38L/PIK3CG/TGFBR1/TAOK2/NEK7/GSK3B/MARK3/JAK1/DYRK1A	39
GO:0004896	MF	GO:0004896	cytokine receptor activity	9/431	0.000183219	0.0169478	0.0164897	IL4R/IL6R/IFNGR1/CCR1/IL1R2/IL1RAP/CXCR2/CSF2RB/CSF3R	9
GO:0005126	MF	GO:0005126	cytokine receptor binding	15/431	0.000530782	0.0420834	0.040946	IL6R/CXCL1/CXCL8/LRG1/JAK2/SYK/IL1B/CASP8/ITGA5/IL1RAP/TNFSF14/CXCL16/TGFBR1/ADAM17/JAK1	15
GO:0004715	MF	GO:0004715	non-membrane spanning protein tyrosine kinase activity	8/431	0.000615129	0.0426746	0.0415212	SLA/FGR/JAK2/SYK/ABL2/WEE1/JAK1/DYRK1A	8
GO:0005509	MF	GO:0005509	calcium ion binding	29/431	0.000761077	0.0469331	0.0456646	DYSF/LCP1/ADGRE5/NOTCH1/PGS1/NHSL2/RAPGEF2/SLC8A1/BRAF/CD93/VCAN/ADGRV1/CEMIP2/GCA/PLCB2/ADGRE3/ADGRE2/CLEC4E/REPS2/NUCB1/SELL/CACNA1E/THBS1/PRRG4/EDEM1/RHOT1/EPS15L1/ITSN2/DST	29
