# Supplementary material for: Ocular surface immune transcriptome and tear cytokines in corneal infection patients
Source: Front Cell Infect Microbiol. 2024 Apr 17;14:1346821. doi: 10.3389/fcimb.2024.1346821 (PMC11061372; doi:10.3389/fcimb.2024.1346821)
Supplement: Supplementary file 9 [file Table_8.xlsx]

## Sheet: Sheet1
Table S8.Significant KEGG pathways of differentially expressed genes in the conjunctiva during corneal infection
	ID	Description	GeneRatio	pvalue	p.adjust	qvalue	geneID	Count
hsa05140	hsa05140	Leishmaniasis	15/230	1.19519e-07	2.89237e-05	2.22684e-05	PTGS2/PRKCB/CR1/NCF2/FCGR3A/IFNGR1/TLR2/FCGR3B/MAPK14/JAK2/FOS/IL1B/ITGAM/FCGR2A/JAK1	15
hsa05152	hsa05152	Tuberculosis	21/230	4.42712e-06	0.000535682	0.000412421	ITGAX/TNFRSF1A/CR1/TLR1/FCGR3A/IFNGR1/TLR2/FCGR3B/MAPK14/JAK2/SYK/IL1B/3920/ITGAM/CREB1/RAF1/FCGR2A/CASP8/26253/22925/JAK1	21
hsa04380	hsa04380	Osteoclast differentiation	18/230	9.28495e-06	0.000597011	0.000459639	SOCS3/TNFRSF1A/9846/NCF2/FCGR3A/IFNGR1/NFKB2/FCGR3B/MAPK14/FOS/SYK/IL1B/CREB1/FCGR2A/TGFBR1/3937/CYLD/JAK1	18
hsa04062	hsa04062	Chemokine signaling pathway	20/230	9.86795e-06	0.000597011	0.000459639	PRKCB/FGR/PXN/GNAI3/ STAT5B/FOS3/CCR1/CXCL1/BRAF/CXCL8/ WAS/JAK2/RAC2/PLCB2/RAF1/CXCR2/CXCL16/PIK3CG/GSK3B/DOCK2	20
hsa04060	hsa04060	Cytokine-cytokine receptor interaction	16/230	3.24556e-05	0.00157085	0.0012094	IL4R/IL6R/TNFRSF1A/IFNGR1/CCR1/CXCL1/CXCL8/IL1B/IL1R/IL1RAP/TNFSF14/CXCR2/CSF2RB/CXCL16/TGFBR1/CSF3R	16
hsa04610	hsa04610	Complement and coagulation cascades	9/230	5.26499e-05	0.00182804	0.00140741	ITGAX/PLAUR/CR1/C5AR1/F5/ITGAM/CD59/PLAT/CD46	9
hsa04613	hsa04613	Neutrophil extracellular trap formation	17/230	5.28773e-05	0.00182804	0.00140741	AQP9/PRKCB/CR1/NCF2/FCGR3A/C5AR1/TLR2/FCGR3B/MAPK14/SELPLG/RAC2/SYK/ITGAM/PLCB2/RAF1/FCGR2A/HDAC4	17
hsa04640	hsa04640	Hematopoietic cell lineage	10/230	0.000080547152543ADGRE53	0.00243655	0.0018759	IL4R/IL6R/CR1/IL1B/ITGAM/290/IL1R/CD59/ITGA5/CSF3R	10
hsa05163	hsa05163	Human cytomegalovirus infection	20/230	0.000200338	0.00509924	0.0039259	PTGS2/CREB5/IL6R/PRKCB/TNFRSF1A/PXN/GNAI3/CCR1/CXCL8/MAPK14/RAC2/IL1B/CREB1/PLCB2/RAF1/CASP8/CXCR2/2923/GSK3B/JAK1	20
hsa04064	hsa04064	NF-kappa B signaling pathway	13/230	0.000210712	0.00509924	0.0039259	PTGS2/PRKCB/TNFRSF1A/CXCL1/NFKB2/ATM/CXCL8/DDX58/SYK/IL1B/TNFSF14/CYLD/TRIM25	13
hsa04668	hsa04668	TNF signaling pathway	13/230	0.00132331	0.0283435	0.0218217	SOCS3/PTGS2/CREB5/TNFRSF1A/CXCL1/MLKL/RPS6KA5/MAPK14/FOS/IL1B/CREB1/CASP8/MAP3K5	13
hsa05144	hsa05144	Malaria	6/230	0.00158541	0.0283435	0.0218217	CR1/TLR2/CXCL8/IL1B/5175/7057	6
hsa04622	hsa04622	RIG-I-like receptor signaling pathway	8/230	0.0017369	0.0283435	0.0218217	CXCL8/MAPK14/DDX58/CASP8/TANK/OTUD5/CYLD/TRIM25	8
hsa05161	hsa05161	Hepatitis B	16/230	0.00186343	0.0283435	0.0218217	CREB5/PRKCB/1960/ STAT5B/TLR2/BRAF/CXCL8/MAPK14/JAK2/DDX58/FOS/CREB1/RAF1/CASP8/TGFBR1/JAK1	16
hsa04061	hsa04061	Viral protein interaction with cytokine and cytokine receptor	7/230	0.00202656	0.0283435	0.0218217	IL6R/TNFRSF1A/CCR1/CXCL1/CXCL8/TNFSF14/CXCR2	7
hsa04659	hsa04659	Th17 cell differentiation	11/230	0.0020578	0.0283435	0.0218217	IL4R/IL6R/ STAT5B/IFNGR1/MAPK14/JAK2/FOS/IL1B/IL1RAP/TGFBR1/JAK1	11
hsa05142	hsa05142	Chagas disease	11/230	0.0020578	0.0283435	0.0218217	TNFRSF1A/GNAI3/IFNGR1/TLR2/CXCL8/MAPK14/FOS/IL1B/PLCB2/CASP8/TGFBR1	11
hsa05167	hsa05167	Kaposi sarcoma-associated herpesvirus infection	17/230	0.00210819	0.0283435	0.0218217	PTGS2/TNFRSF1A/IFNGR1/FOS3/CCR1/CXCL1/CXCL8/MAPK14/JAK2/FOS/SYK/CREB1/RAF1/CASP8/PIK3CG/GSK3B/JAK1	17
hsa0ATM5	hsa0ATM5	Cholinergic synapse	10/230	0.00232479	0.0296104	0.0227971	CREB5/PRKCB/GNAI3/FOS3/JAK2/FOS/3759/CREB1/PLCB2/PIK3CG	10
hsa04658	hsa04658	Th1 and Th2 cell differentiation	9/230	0.00255084	0.0308651	0.0237631	IL4R/NOTCH1/ STAT5B/IFNGR1/RBPJ/MAPK14/JAK2/FOS/JAK1	9
hsa04935	hsa04935	Growth hormone synthesis, secretion and action	12/230	0.00273994	0.0315746	0.0243093	SOCS3/CREB5/PRKCB/GNAI3/ STAT5B/MAPK14/JAK2/FOS/CREB1/PLCB2/RAF1/GSK3B	12
hsa05417	hsa05417	Lipid and atherosclerosis	18/230	0.0031088	0.0337999	0.0260225	TNFRSF1A/NCF2/CXCL1/TLR2/CXCL8/MAPK14/JAK2/19/FOS/IL1B/PLCB2/CASP8/TANK/MAP3K5/2081/5451/GSK3B/4780	18
hsa04621	hsa04621	NOD-like receptor signaling pathway	16/230	0.00321239	0.0337999	0.0260225	MEFV/CARD8/CXCL1/CXCL8/MAPK14/NAMPT/IL1B/PLCB2/CASP8/TANK/TRPM7/MFN1/NEK7/GBP5/GBP2/JAK1	16
hsa04630	hsa04630	JAK-STAT signaling pathway	11/230	0.00372565	0.037567	0.0289228	SOCS3/IL4R/IL6R/ STAT5B/IFNGR1/JAK2/PIAS1/RAF1/CSF2RB/CSF3R/JAK1	11
hsa05135	hsa05135	Yersinia infection	15/230	0.00396783	0.0384086	0.0295708	MEFV/PXN/CXCL8/MAPK14/ WAS/RAC2/FOS/IL1B/8935/FCGR2A/ITGA5/9815/3937/7456/GSK3B	15
hsa05150	hsa05150	Staphylococcus aureus infection	6/230	0.0049151	0.0457483	0.0352216	FCGR3A/C5AR1/FCGR3B/SELPLG/ITGAM/FCGR2A	6
		The KEGG pathways are ranked in order of likely biological relevance.
