# Supplementary material for: Ocular surface immune transcriptome and tear cytokines in corneal infection patients
Source: Front Cell Infect Microbiol. 2024 Apr 17;14:1346821. doi: 10.3389/fcimb.2024.1346821 (PMC11061372; doi:10.3389/fcimb.2024.1346821)
Supplement: Supplementary file 10 [file Table_9.xlsx]

## Sheet: Sheet1
Supplementary Table S9. Diagnostic culture results for all 38 corneal infection participants in the tear analysis
Sample ID	Cultured organism	Organism Type 1	Organism Type 2	Organism Type 3
KER009	Yes	Staphylococcus aureus
KER010	Yes	Pseudomonas aeruginosa
KER011	-	-	-	-
KER012	No
KER013	No
KER017	No
KER018	No
KER020	No
KER023	No
KER025	-	-	-	-
KER026	No
KER027	Yes	Morganella morganii
KER028	-	-	-	-
KER029	No
KER030	Yes	Enterobacter cloacae complex	VZV
KER031	No
KER032	Yes	Staph epidermidis	HSV1
KER033	No
KER034	No
KER036	No
KER038	Yes	Streptococcus viridans
KER039	No
KER041	Yes	Moraxella nonliquifaciens	HSV
KER042	No
KER045	No
KER049	Yes	Staphylococcus aureus	Cutibacterium acnes
KER050	Yes	Streptococcus pneumoniae
KER051	No
KER053	Yes	Staphylococcus aureus	coagulase-negative Staphylococcus	VZV
KER054	No
KER061	Yes	Corynebacterium pseudodiphtheriticum
KER062	No
KER063	Yes	Moraxella nonliquefaciens	HSV2
KER064	-	-	-	-
KER068	No
KER073	No
KER075	No
KER078	-	-	-	-
HSV = Herpes Simplex Virus; VZV =Varicella Zoster Virus. Cases where RNA-Seq was also analysed are shown in bold. “-“ = Data could not be retrieved
