# Supplementary material for: Ocular surface immune transcriptome and tear cytokines in corneal infection patients
Source: Front Cell Infect Microbiol. 2024 Apr 17;14:1346821. doi: 10.3389/fcimb.2024.1346821 (PMC11061372; doi:10.3389/fcimb.2024.1346821)
Supplement: Supplementary file 11 [file Table_10.xlsx]

## Sheet: Sheet1
Supplementary Table S10. Cytokine expression in tears of corneal infection patients and healthy volunteers after excluding outliers
Tear Cytokine	Corneal Infection Patients (Median ng/µl & IQR)	Severe (Median ng/µl & IQR)	Mild (Median ng/µl & IQR)	Controls (Median ng/µl & IQR)
IL-8	17.0 (3.0; 39.0)	57.0 (2.0; 94.0)	4.0 (2.0; 18.0)	12.0 (8.0; 21.0)
IL-6	3.0 (1.0; 4.0)	3.0 (1.0; 5.0)	2.0 (0.8; 4.0)	NC
IL-1b	0.3 (0.2; 0.7)	0.3 (0.08; 0.7)	0.2 (0.2; 0.9)	NC
CX3CL1 (fractalkine)	10.0 (10.0; 11.0)	10.0 (10.0; 11.0)	NC	NC
IL-10	NC	NC	NC	NC
IL-12 (p70)	NC	NC	NC	NC
IL-17A	NC	NC	NC	NC
IL-23	NC	NC	NC	NC
IQR = interquartile ranges ;NC = No Change
